# Supplementary material for: Differences in F pocket impact on HLA I genetic associations with autoimmune diabetes
Source: Front Immunol. 2024 Mar 25;15:1342335. doi: 10.3389/fimmu.2024.1342335 (PMC11003304; doi:10.3389/fimmu.2024.1342335)
Supplement: Supplementary file 3 [file Table_2.xlsx]

## Sheet: Legend
Supplementary Table 2. Summary of computational binding prediction of peptides derived from diabetogenic auto-antigens to HLA class I allotypes. Sequences of known T1D auto-antigens (source: Homo sapiens), including pre-pro-insulin (NP_000198.1), GAD65 (NP_001127838.1), ZnT8 (NP_776250.2), IAPP (NP_000406.1), IA-2 (NP_001186692.1), IGRP (NP_066999.1), CHGA (AAB53685.1), S100β (AAH01766.1), ISL1(N…
1. Stranzl T, Larsen MV, Lundegaard C, Nielsen M. Netctlpan: Pan-Specific Mhc Class I Pathway Epitope Predictions. Immunogenetics (2010) 62(6):357-68. Epub 2010/04/10. doi: 10.1007/s00251-010-0441-4.
2. Reynisson B, Alvarez B, Paul S, Peters B, Nielsen M. Netmhcpan-4.1 and Netmhciipan-4.0: Improved Predictions of Mhc Antigen Presentation by Concurrent Motif Deconvolution and Integration of Ms Mhc Eluted Ligand Data. Nucleic Acids Res (2020) 48(W1):W449-W54. Epub 2020/05/15. doi: 10.1093/nar/gkaa379.
3. James EA, Mallone R, Kent SC, DiLorenzo TP. T-Cell Epitopes and Neo-Epitopes in Type 1 Diabetes: A Comprehensive Update and Reappraisal. Diabetes (2020) 69(7):1311-35. Epub 2020/06/21. doi: 10.2337/dbi19-0022.
4. Yeo L, Pujol-Autonell I, Baptista R, Eichmann M, Kronenberg-Versteeg D, Heck S, Dolton G, Sewell AK, Harkonen T, Mikk ML, Toppari J, Veijola R, Knip M, Ilonen J, Peakman M. Circulating beta cell-specific CD8+ T cells restricted by high-risk HLA class I molecules show antigen experience in children with and at risk of type 1 diabetes. Clinical and Experimental Immunology (2020) 199 (3): 263-277…
5. Sarikonda G, Pettus J, Phatak S, Sachithanantham S, Miller JF, Wesley JF, Cadag E, Chae J, Ganesan L, Mallios R, Edelman S, Peters B, Herrath MV. CD8 T-cell reactivity to islet antigens is unique to type 1 while CD4 T-cell reactivity exists in both type 1 and type 2 diabetes. Journal of autoimmunity (2014) 50: 77-82. doi:10.1016/j.jaut.2013.12.003.
6. Hondowicz BD, Schwedhelm KV, Kas A, Tasch MA, Rawlings C, Ramchurren N, Mclntosh M, D'Amico LA, Sanda S, Standifer NE, Shendure J, Stone B. Discovery of T cell antigens by high-throughput screening of synthetic minigene libraries. Plos one (2012), 7 (1): e29949. doi: 10.1371/journal.pone.0029949.

## Sheet: PPI
Predicted peptides	Predicted binders										Predicted to bind	Predicted to bind	How many HLA I
	A*02:01	A24:02	B*39:01	B*39:06	B*44:05	A*11:01	B*38:01	B*44:02	B*44:03	B*57:01	to at least 1 HLA I	to more than 1 HLA I	is it predicted to bind?
AAAFVNQH
AAAFVNQHL
AAAFVNQHLC
AAFVNQHL
AAFVNQHLC
AAFVNQHLCG
AEDLQVGQ
AEDLQVGQV					AEDLQVGQV			AEDLQVGQV	AEDLQVGQV		PPI	1	3
AEDLQVGQVE
AFVNQHLC
AFVNQHLCG
AFVNQHLCGS
AGSLQPLA
AGSLQPLAL
AGSLQPLALE
ALEGSLQK
ALEGSLQKR	ALEGSLQKR
ALEGSLQKRG
ALLALWGP
ALLALWGPD
ALLALWGPDP
ALWGPDPA
ALWGPDPAA	ALWGPDPAA										1
ALWGPDPAAA	ALWGPDPAAA										1
ALWMRLLP
ALWMRLLPL	ALWMRLLPL										1
ALWMRLLPLL	ALWMRLLPLL	ALWMRLLPLL									1
ALYLVCGE
ALYLVCGER						ALYLVCGER
ALYLVCGERG
CCTSICSL
CCTSICSLY
CCTSICSLYQ
CGERGFFY
CGERGFFYT
CGERGFFYTP
CGSHLVEA
CGSHLVEAL
CGSHLVEALY										GSHLVEALY	1
CSLYQLEN
CSLYQLENY
CSLYQLENYC
CTSICSLY
CTSICSLYQ
CTSICSLYQL
DLQVGQVE
DLQVGQVEL			DLQVGQVEL								1
DLQVGQVELG
DPAAAFVN
DPAAAFVNQ
DPAAAFVNQH
EAEDLQVG
EAEDLQVGQ
EAEDLQVGQV
EALYLVCG
EALYLVCGE
EALYLVCGER
EDLQVGQV
EDLQVGQVE
EDLQVGQVEL
EGSLQKRG
EGSLQKRGI
EGSLQKRGIV
ELGGGPGA
ELGGGPGAG
ELGGGPGAGS
EQCCTSIC
EQCCTSICS
EQCCTSICSL
ERGFFYTP
ERGFFYTPK
ERGFFYTPKT
FFYTPKTR
FFYTPKTRR
FFYTPKTRRE
FVNQHLCG
FVNQHLCGS
FVNQHLCGSH
FYTPKTRR
FYTPKTRRE
FYTPKTRREA
GAGSLQPL
GAGSLQPLA
GAGSLQPLAL
GERGFFYT
GERGFFYTP
GERGFFYTPK
GFFYTPKT
GFFYTPKTR
GFFYTPKTRR
GGGPGAGS
GGGPGAGSL
GGGPGAGSLQ
GGPGAGSL
GGPGAGSLQ
GGPGAGSLQP
GIVEQCCT
GIVEQCCTS
GIVEQCCTSI	GIVEQCCTSI
GPDPAAAF
GPDPAAAFV			GPDPAAAFV								1
GPDPAAAFVN
GPGAGSLQ
GPGAGSLQP
GPGAGSLQPL
GQVELGGG
GQVELGGGP
GQVELGGGPG
GSHLVEAL
GSHLVEALY
GSHLVEALYL							GSHLVEALYL				1
GSLQKRGI
GSLQKRGIV
GSLQKRGIVE
GSLQPLAL
GSLQPLALE
GSLQPLALEG
HLCGSHLV
HLCGSHLVE
HLCGSHLVEA	HLCGSHLVEA										1
HLVEALYL							HLVEALYL				1
HLVEALYLV	HLVEALYLV										1
HLVEALYLVC
ICSLYQLE
ICSLYQLEN
ICSLYQLENY
IVEQCCTS
IVEQCCTSI
IVEQCCTSIC
KRGIVEQC
KRGIVEQCC
KRGIVEQCCT
KTRREAED
KTRREAEDL
KTRREAEDLQ
LALEGSLQ
LALEGSLQK						LALEGSLQK					1
LALEGSLQKR
LALLALWG
LALLALWGP
LALLALWGPD
LALWGPDP
LALWGPDPA
LALWGPDPAA	LALWGPDPAA
LCGSHLVE
LCGSHLVEA
LCGSHLVEAL	LCGSHLVEAL
LEGSLQKR
LEGSLQKRG
LEGSLQKRGI
LGGGPGAG
LGGGPGAGS
LGGGPGAGSL
LLALLALW										LLALLALW	1
LLALLALWG
LLALLALWGP
LLALWGPD
LLALWGPDP
LLALWGPDPA
LLPLLALL
LLPLLALLA
LLPLLALLAL			LPLLALLAL								1
LPLLALLA
LPLLALLAL
LPLLALLALW
LQKRGIVE
LQKRGIVEQ
LQKRGIVEQC
LQPLALEG
LQPLALEGS
LQPLALEGSL
LQVGQVEL			LQVGQVEL								1
LQVGQVELG
LQVGQVELGG
LVCGERGF
LVCGERGFF
LVCGERGFFY						LVCGERGFFY
LVEALYLV
LVEALYLVC
LVEALYLVCG
LWGPDPAA
LWGPDPAAA
LWGPDPAAAF		LWGPDPAAAF									1
LWMRLLPL
LWMRLLPLL		LWMRLLPLL									1
LWMRLLPLLA
LYLVCGER
LYLVCGERG		LYLVCGERG
LYLVCGERGF		LYLVCGERGF									1
LYQLENYC
LYQLENYCN
MALWMRLL
MALWMRLLP
MALWMRLLPL
MRLLPLLA				MRLLPLLA							1
MRLLPLLAL			MRLLPLLAL	MRLLPLLAL			MRLLPLLAL				1	1	3
MRLLPLLALL	MRLLPLLALL		MRLLPLLALL	MRLLPLLALL			MRLLPLLALL				1	1	4
NQHLCGSH
NQHLCGSHL			NQHLCGSHL				NQHLCGSHL				1	1	2
NQHLCGSHLV				NQHLCGSHLV							1
PAAAFVNQ
PAAAFVNQH
PAAAFVNQHL
PDPAAAFV
PDPAAAFVN
PDPAAAFVNQ
PGAGSLQP
PGAGSLQPL
PGAGSLQPLA
PKTRREAE
PKTRREAED
PKTRREAEDL
PLALEGSL
PLALEGSLQ
PLALEGSLQK
PLLALLAL
PLLALLALW										PLLALLALW	1
PLLALLALWG
QCCTSICS
QCCTSICSL
QCCTSICSLY
QHLCGSHL			QHLCGSHL	QHLCGSHL			QHLCGSHL				1	1	3
QHLCGSHLV			QHLCGSHLV	QHLCGSHLV			QHLCGSHLV				1	1	3
QHLCGSHLVE
QKRGIVEQ
QKRGIVEQC
QKRGIVEQCC
QPLALEGS
QPLALEGSL			QPLALEGSL								1
QPLALEGSLQ
QVELGGGP
QVELGGGPG
QVELGGGPGA
QVGQVELG
QVGQVELGG
QVGQVELGGG
REAEDLQV
REAEDLQVG
REAEDLQVGQ
RGFFYTPK
RGFFYTPKT
RGFFYTPKTR
RGIVEQCC
RGIVEQCCT
RGIVEQCCTS
RLLPLLAL	RLLPLLAL										1
RLLPLLALL	RLLPLLALL	RLLPLLALL								RLLPLLALL	1	1	3
RLLPLLALLA	RLLPLLALLA										1
RREAEDLQ
RREAEDLQV							RREAEDLQV				1
RREAEDLQVG
SHLVEALY							SHLVEALY				1
SHLVEALYL			SHLVEALYL	SHLVEALYL			SHLVEALYL				1	1	3
SHLVEALYLV	SHLVEALYLV		SHLVEALYLV	SHLVEALYLV			SHLVEALYLV				1	1	4
SICSLYQL
SICSLYQLE
SICSLYQLEN
SLQKRGIV
SLQKRGIVE
SLQKRGIVEQ	SLQKRGIVEQ
SLQPLALE
SLQPLALEG	SLQPLALEG
SLQPLALEGS
SLYQLENY
SLYQLENYC	SLYQLENYC										1
SLYQLENYCN
TPKTRREA
TPKTRREAE
TPKTRREAED
TRREAEDL
TRREAEDLQ
TRREAEDLQV
TSICSLYQ
TSICSLYQL
TSICSLYQLE
VCGERGFF
VCGERGFFY
VCGERGFFYT	VCGERGFFYT
VEALYLVC
VEALYLVCG
VEALYLVCGE
VELGGGPG
VELGGGPGA
VELGGGPGAG
VEQCCTSI
VEQCCTSIC
VEQCCTSICS
VGQVELGG
VGQVELGGG
VGQVELGGGP
VNQHLCGS
VNQHLCGSH
VNQHLCGSHL
WGPDPAAA	WGPDPAAA
WGPDPAAAF
WGPDPAAAFV
WMRLLPLL
WMRLLPLLA
WMRLLPLLAL			WMRLLPLLAL								1
YLVCGERG
YLVCGERGF
YLVCGERGFF
YQLENYCN
YTPKTRRE
YTPKTRREA
YTPKTRREAE
											36	9

## Sheet: GAD65
Predicted peptides	Predicted binders										Predicted to bind	Predicted to bind	How many HLA I
	A*02:01	A24:02	B*39:01	B*39:06	B*44:05	A*11:01	B*38:01	B*44:02	B*44:03	B*57:01	to at least 1 HLA I	to more than 1 HLA I	is it predicted to bind?
AAALGIGT
AAALGIGTD
AAALGIGTDS
AAARKAAC
AAARKAACA
AAARKAACAC
AACACDQK
AACACDQKP
AACACDQKPC
AADWLTST
AADWLTSTA
AADWLTSTAN
AALGIGTD
AALGIGTDS
AALGIGTDSV
AALPRLIA
AALPRLIAF		AALPRLIAF			AALPRLIAF					AALPRLIAF	1	1	3
AALPRLIAFT
AARKAACA
AARKAACAC
AARKAACACD
AATHQDID
AATHQDIDF
AATHQDIDFL
AAWGGGLL
AAWGGGLLM
AAWGGGLLMS
ACACDQKP
ACACDQKPC
ACACDQKPCS
ACDGERPT
ACDGERPTL
ACDGERPTLA
ACDQKPCS
ACDQKPCSC
ACDQKPCSCS
ADICKKYK
ADICKKYKI					ADICKKYKI						1
ADICKKYKIW								ADICKKYKIW	ADICKKYKIW		1	1	2
ADQPQNLE
ADQPQNLEE
ADQPQNLEEI
ADWLTSTA
ADWLTSTAN
ADWLTSTANT
AEKPAESG
AEKPAESGG
AEKPAESGGS
AESGGSQP
AESGGSQPP					AESGGSQPP			AESGGSQPP	AESGGSQPP		1	1	3
AESGGSQPPR
AEYLYNII					AEYLYNII			AEYLYNII			1	1	2
AEYLYNIIK								AEYLYNIIK	AEYLYNIIK		1	1	2
AEYLYNIIKN
AFDPLLAV
AFDPLLAVA
AFDPLLAVAD
AFLHATDL
AFLHATDLL		AFLHATDLL									1
AFLHATDLLP
AFLQDVMN
AFLQDVMNI		AFLQDVMNI									1
AFLQDVMNIL	AFLQDVMNIL										1
AFTSEHSH
AFTSEHSHF		AFTSEHSHF									1
AFTSEHSHFS
AGTTVYGA
AGTTVYGAF
AGTTVYGAFD
AHVDKCLE
AHVDKCLEL			AHVDKCLEL	AHVDKCLEL			AHVDKCLEL				1	1	3
AHVDKCLELA				AHVDKCLELA							1
AIKTGHPR
AIKTGHPRY
AIKTGHPRYF
AISNMYAM
AISNMYAMM
AISNMYAMMI
AKGTTGFE
AKGTTGFEA
AKGTTGFEAH
AKQKGFVP
AKQKGFVPF
AKQKGFVPFL
ALGIGTDS
ALGIGTDSV	ALGIGTDSV										1
ALGIGTDSVI
ALLVREEG
ALLVREEGL	ALLVREEGL										1
ALLVREEGLM
ALLYGDAE
ALLYGDAEK						ALLYGDAEK					1
ALLYGDAEKP
ALPRLIAF
ALPRLIAFT	ALPRLIAFT
ALPRLIAFTS
ALQCGRHV
ALQCGRHVD
ALQCGRHVDV
AMMIARFK
AMMIARFKM
AMMIARFKMF
ANSVTWNP
ANSVTWNPH
ANSVTWNPHK						ANSVTWNPHK					1
ANTNMFTY
ANTNMFTYE
ANTNMFTYEI
APVFVLLE
APVFVLLEY
APVFVLLEYV
APVIKARM
APVIKARMM
APVIKARMME
AQKFTGGI
AQKFTGGIG
AQKFTGGIGN
ARAWCQVA
ARAWCQVAQ
ARAWCQVAQK						ARAWCQVAQK					1
ARFKMFPE
ARFKMFPEV			ARFKMFPEV	ARFKMFPEV			ARFKMFPEV				1	1	3
ARFKMFPEVK
ARKAACAC
ARKAACACD
ARKAACACDQ
ARMMEYGT
ARMMEYGTT
ARMMEYGTTM	ARMMEYGTTM		ARMMEYGTTM	ARMMEYGTTM			ARMMEYGTTM				1	1	4
ASPGSGFW										ASPGSGFW	1
ASPGSGFWS
ASPGSGFWSF		ASPGSGFWSF								ASPGSGFWSF	1	1	2
ASYLFQQD
ASYLFQQDK						ASYLFQQDK					1
ASYLFQQDKH
ATAGTTVY
ATAGTTVYG
ATAGTTVYGA
ATDLLPAC
ATDLLPACD
ATDLLPACDG
ATHQDIDF
ATHQDIDFL
ATHQDIDFLI			ATHQDIDFLI				ATHQDIDFLI				1	1	2
AVADICKK						AVADICKK					1
AVADICKKY						AVADICKKY		AVADICKKY	AVADICKKY		1	1	3
AVADICKKYK						AVADICKKYK					1
AWCQVAQK
AWCQVAQKF		AWCQVAQKF									1
AWCQVAQKFT
AWGGGLLM
AWGGGLLMS
AWGGGLLMSR
CACDQKPC
CACDQKPCS
CACDQKPCSC
CALLYGDA
CALLYGDAE
CALLYGDAEK
CDERGKMI
CDERGKMIP
CDERGKMIPS
CDGERPTL
CDGERPTLA
CDGERPTLAF
CDQKPCSC
CDQKPCSCS
CDQKPCSCSK
CFWYIPPS
CFWYIPPSL		CFWYIPPSL									1
CFWYIPPSLR
CGRHVDVF
CGRHVDVFK
CGRHVDVFKL
CKKYKIWM
CKKYKIWMH
CKKYKIWMHV
CLELAEYL
CLELAEYLY
CLELAEYLYN
CNQMHASY
CNQMHASYL
CNQMHASYLF
CQTTLKYA
CQTTLKYAI
CQTTLKYAIK
CQVAQKFT
CQVAQKFTG
CQVAQKFTGG
CSALLVRE
CSALLVREE
CSALLVREEG
CSCSKVDV
CSCSKVDVN
CSCSKVDVNY
CSKVDVNY
CSKVDVNYA
CSKVDVNYAF										CSKVDVNYAF	1
DAAWGGGL
DAAWGGGLL
DAAWGGGLLM
DAEKPAES
DAEKPAESG
DAEKPAESGG
DERGKMIP
DERGKMIPS
DERGKMIPSD
DFHYPNEL
DFHYPNELL		DFHYPNELL									1
DFHYPNELLQ
DFLIEEIE
DFLIEEIER
DFLIEEIERL	DFLIEEIERL										1
DGERPTLA
DGERPTLAF
DGERPTLAFL
DGIFSPGG
DGIFSPGGA
DGIFSPGGAI
DGKPQHTN
DGKPQHTNV
DGKPQHTNVC
DGSGDSEN
DGSGDSENP
DGSGDSENPG
DICKKYKI
DICKKYKIW
DICKKYKIWM
DIDFLIEE
DIDFLIEEI
DIDFLIEEIE
DKALQCGR
DKALQCGRH
DKALQCGRHV
DKCLELAE
DKCLELAEY
DKCLELAEYL
DKHYDLSY
DKHYDLSYD
DKHYDLSYDT
DKVNFFRM
DKVNFFRMV
DKVNFFRMVI
DLERRILE
DLERRILEA
DLERRILEAK
DLLPACDG
DLLPACDGE
DLLPACDGER
DLSYDTGD
DLSYDTGDK
DLSYDTGDKA
DMVGLAAD
DMVGLAADW
DMVGLAADWL
DNEERMSR
DNEERMSRL
DNEERMSRLS
DPLLAVAD
DPLLAVADI
DPLLAVADIC
DQKPCSCS
DQKPCSCSK
DQKPCSCSKV
DQPQNLEE
DQPQNLEEI			DQPQNLEEI				DQPQNLEEI				1	1	2
DQPQNLEEIL
DRSTKVID
DRSTKVIDF			DRSTKVIDF				DRSTKVIDF				1	1	2
DRSTKVIDFH
DSENPGTA
DSENPGTAR
DSENPGTARA
DSVILIKC
DSVILIKCD
DSVILIKCDE
DTGDKALQ
DTGDKALQC
DTGDKALQCG
DVFKLWLM
DVFKLWLMW										DVFKLWLMW	1
DVFKLWLMWR
DVMNILLQ
DVMNILLQY						DVMNILLQY		DVMNILLQY	DVMNILLQY		1	1	3
DVMNILLQYV
DVNYAFLH
DVNYAFLHA
DVNYAFLHAT
DWLTSTAN
DWLTSTANT
DWLTSTANTN
EAHVDKCL
EAHVDKCLE
EAHVDKCLEL			EAHVDKCLEL	EAHVDKCLEL			EAHVDKCLEL				1	1	3
EAKQKGFV
EAKQKGFVP
EAKQKGFVPF
EDGSGDSE
EDGSGDSEN
EDGSGDSENP
EDNEERMS
EDNEERMSR
EDNEERMSRL
EEGLMQNC
EEGLMQNCN
EEGLMQNCNQ
EEIERLGQ
EEIERLGQD
EEIERLGQDL					EEIERLGQDL			EEIERLGQDL	EEIERLGQDL		1	1	3
EEILMHCQ
EEILMHCQT
EEILMHCQTT
EERMSRLS
EERMSRLSK
EERMSRLSKV					EERMSRLSKV			EERMSRLSKV	EERMSRLSKV		1	1	3
EGLMQNCN
EGLMQNCNQ
EGLMQNCNQM
EGYEMVFD
EGYEMVFDG
EGYEMVFDGK
EHSHFSLK
EHSHFSLKK
EHSHFSLKKG
EIAPVFVL
EIAPVFVLL	EIAPVFVLL										1
EIAPVFVLLE
EIERLGQD
EIERLGQDL
EIIGWPGG
EIIGWPGGS
EIIGWPGGSG
EILMHCQT
EILMHCQTT
EILMHCQTTL
EKGMAALP
EKGMAALPR
EKGMAALPRL
EKPAESGG
EKPAESGGS
EKPAESGGSQ
ELADQPQN
ELADQPQNL	ELADQPQNL		ELADQPQNL								1	1	2
ELADQPQNLE
ELAEYLYN
ELAEYLYNI	ELAEYLYNI										1
ELAEYLYNII
ELLQEYNW								ELLQEYNW	ELLQEYNW		1	1	2
ELLQEYNWE
ELLQEYNWEL	ELLQEYNWEL										1
EMVFDGKP
EMVFDGKPQ
EMVFDGKPQH
ENPGTARA
ENPGTARAW								ENPGTARAW	ENPGTARAW		1	1	2
ENPGTARAWC
ERANSVTW					ERANSVTW		ERANSVTW	ERANSVTW	ERANSVTW		1	1	4
ERANSVTWN
ERANSVTWNP
ERGKMIPS
ERGKMIPSD
ERGKMIPSDL
ERMSRLSK
ERMSRLSKV			ERMSRLSKV	ERMSRLSKV							1	1	2
ERMSRLSKVA				ERMSRLSKVA							1
ERPTLAFL
ERPTLAFLQ
ERPTLAFLQD
ERRILEAK
ERRILEAKQ
ERRILEAKQK
ESGGSQPP
ESGGSQPPR
ESGGSQPPRA
EVKEKGMA
EVKEKGMAA
EVKEKGMAAL
EYGTTMVS
EYGTTMVSY		EYGTTMVSY									1
EYGTTMVSYQ
EYLYNIIK
EYLYNIIKN
EYLYNIIKNR
EYNWELAD
EYNWELADQ
EYNWELADQP
EYVTLKKM
EYVTLKKMR
EYVTLKKMRE
FDGKPQHT
FDGKPQHTN
FDGKPQHTNV
FDPLLAVA
FDPLLAVAD
FDPLLAVADI
FDRSTKVI
FDRSTKVID
FDRSTKVIDF
FEAHVDKC
FEAHVDKCL					FEAHVDKCL			FEAHVDKCL	FEAHVDKCL		1	1	3
FEAHVDKCLE
FFRMVISN
FFRMVISNP
FFRMVISNPA				FFRMVISNPA							1
FGSEDGSG
FGSEDGSGD
FGSEDGSGDS
FHYPNELL			FHYPNELL	FHYPNELL			FHYPNELL				1	1	3
FHYPNELLQ			FHYPNELLQ	FHYPNELLQ			FHYPNELLQ				1	1	3
FHYPNELLQE
FKLWLMWR
FKLWLMWRA
FKLWLMWRAK
FKMFPEVK
FKMFPEVKE
FKMFPEVKEK
FLHATDLL
FLHATDLLP
FLHATDLLPA	FLHATDLLPA			FLHATDLLPA							1	1	2
FLIEEIER
FLIEEIERL	FLIEEIERL		FLIEEIERL				FLIEEIERL				1	1	3
FLIEEIERLG	FLIEEIERLG										1
FLQDVMNI	FLQDVMNI										1
FLQDVMNIL	FLQDVMNIL		FLQDVMNIL								1	1	2
FLQDVMNILL	FLQDVMNILL										1
FLVSATAG
FLVSATAGT
FLVSATAGTT
FNQLSTGL
FNQLSTGLD
FNQLSTGLDM
FPEVKEKG
FPEVKEKGM
FPEVKEKGMA
FQQDKHYD
FQQDKHYDL	FQQDKHYDL	FQQDKHYDL	FQQDKHYDL	FQQDKHYDL			FQQDKHYDL				1	1	5
FQQDKHYDLS
FRMVISNP
FRMVISNPA			FRMVISNPA	FRMVISNPA							1	1	2
FRMVISNPAA				FRMVISNPAA							1
FSLKKGAA
FSLKKGAAA
FSLKKGAAAL
FSPGGAIS
FSPGGAISN
FSPGGAISNM
FTGGIGNK
FTGGIGNKL
FTGGIGNKLC
FTSEHSHF
FTSEHSHFS
FTSEHSHFSL	FTSEHSHFSL										1
FTYEIAPV
FTYEIAPVF		FTYEIAPVF								FTYEIAPVF	1	1	2
FTYEIAPVFV	FTYEIAPVFV										1
FVLLEYVT
FVLLEYVTL	FVLLEYVTL										1
FVLLEYVTLK						FVLLEYVTLK					1
FVPFLVSA
FVPFLVSAT
FVPFLVSATA
FWSFGSED
FWSFGSEDG
FWSFGSEDGS
FWYIPPSL		FWYIPPSL									1
FWYIPPSLR
FWYIPPSLRT
GAAALGIG
GAAALGIGT
GAAALGIGTD
GAFDPLLA
GAFDPLLAV	GAFDPLLAV			GAFDPLLAV							1	1	2
GAFDPLLAVA
GAISNMYA
GAISNMYAM
GAISNMYAMM
GDAEKPAE
GDAEKPAES
GDAEKPAESG
GDGIFSPG
GDGIFSPGG
GDGIFSPGGA
GDKALQCG
GDKALQCGR
GDKALQCGRH
GDKVNFFR
GDKVNFFRM
GDKVNFFRMV
GDSENPGT
GDSENPGTA
GDSENPGTAR
GERPTLAF					GERPTLAF			GERPTLAF	GERPTLAF		1	1	3
GERPTLAFL					GERPTLAFL			GERPTLAFL	GERPTLAFL		1	1	3
GERPTLAFLQ
GFEAHVDK
GFEAHVDKC
GFEAHVDKCL					GFEAHVDKCL			GFEAHVDKCL			1	1	2
GFVPFLVS
GFVPFLVSA
GFVPFLVSAT
GFWSFGSE
GFWSFGSED
GFWSFGSEDG
GGAISNMY
GGAISNMYA
GGAISNMYAM
GGGLLMSR
GGGLLMSRK
GGGLLMSRKH
GGIGNKLC
GGIGNKLCA
GGIGNKLCAL
GGLLMSRK
GGLLMSRKH
GGLLMSRKHK
GGSGDGIF
GGSGDGIFS
GGSGDGIFSP
GGSQPPRA
GGSQPPRAA
GGSQPPRAAA
GHPRYFNQ
GHPRYFNQL		GHPRYFNQL	GHPRYFNQL	GHPRYFNQL			GHPRYFNQL				1	1	4
GHPRYFNQLS
GIFSPGGA
GIFSPGGAI
GIFSPGGAIS
GIGNKLCA
GIGNKLCAL
GIGNKLCALL
GIGTDSVI
GIGTDSVIL
GIGTDSVILI
GKMIPSDL
GKMIPSDLE
GKMIPSDLER
GKPQHTNV
GKPQHTNVC
GKPQHTNVCF
GLAADWLT
GLAADWLTS
GLAADWLTST	GLAADWLTST										1
GLDMVGLA
GLDMVGLAA
GLDMVGLAAD
GLLMSRKH
GLLMSRKHK
GLLMSRKHKW										GLLMSRKHKW	1
GLMQNCNQ
GLMQNCNQM	GLMQNCNQM										1
GLMQNCNQMH
GMAALPRL
GMAALPRLI	GMAALPRLI										1
GMAALPRLIA
GNKLCALL
GNKLCALLY
GNKLCALLYG
GRHVDVFK
GRHVDVFKL			GRHVDVFKL	GRHVDVFKL			GRHVDVFKL				1	1	3
GRHVDVFKLW							GRHVDVFKLW				1
GSEDGSGD
GSEDGSGDS
GSEDGSGDSE
GSGDGIFS
GSGDGIFSP
GSGDGIFSPG
GSGDSENP
GSGDSENPG
GSGDSENPGT
GSGFWSFG
GSGFWSFGS
GSGFWSFGSE
GSQPPRAA
GSQPPRAAA
GSQPPRAAAR						GSQPPRAAAR					1
GTARAWCQ
GTARAWCQV
GTARAWCQVA
GTDSVILI
GTDSVILIK						GTDSVILIK					1
GTDSVILIKC
GTTGFEAH
GTTGFEAHV
GTTGFEAHVD
GTTMVSYQ
GTTMVSYQP
GTTMVSYQPL
GTTVYGAF
GTTVYGAFD
GTTVYGAFDP
GVERANSV
GVERANSVT
GVERANSVTW					GVERANSVTW			GVERANSVTW	GVERANSVTW	GVERANSVTW	1	1	4
GVPLQCSA
GVPLQCSAL
GVPLQCSALL
GWPGGSGD
GWPGGSGDG
GWPGGSGDGI
GYEMVFDG
GYEMVFDGK
GYEMVFDGKP
HASYLFQQ
HASYLFQQD
HASYLFQQDK						HASYLFQQDK					1
HATDLLPA
HATDLLPAC
HATDLLPACD
HCQTTLKY
HCQTTLKYA
HCQTTLKYAI
HFSLKKGA
HFSLKKGAA
HFSLKKGAAA
HKMMGVPL			HKMMGVPL	HKMMGVPL							1	1	2
HKMMGVPLQ
HKMMGVPLQC
HKWKLSGV
HKWKLSGVE
HKWKLSGVER
HPRYFNQL
HPRYFNQLS
HPRYFNQLST				HPRYFNQLST							1
HQDIDFLI							HQDIDFLI				1
HQDIDFLIE
HQDIDFLIEE
HSHFSLKK
HSHFSLKKG
HSHFSLKKGA				HSHFSLKKGA							1
HTNVCFWY
HTNVCFWYI
HTNVCFWYIP
HVDAAWGG
HVDAAWGGG
HVDAAWGGGL
HVDKCLEL			HVDKCLEL				HVDKCLEL				1	1	2
HVDKCLELA
HVDKCLELAE
HVDVFKLW										HVDVFKLW	1
HVDVFKLWL
HVDVFKLWLM
HYDLSYDT
HYDLSYDTG
HYDLSYDTGD
HYPNELLQ
HYPNELLQE
HYPNELLQEY		HYPNELLQEY									1
IAFTSEHS
IAFTSEHSH
IAFTSEHSHF		IAFTSEHSHF								IAFTSEHSHF	1	1	2
IAPVFVLL
IAPVFVLLE
IAPVFVLLEY
IARFKMFP
IARFKMFPE
IARFKMFPEV
ICKKYKIW
ICKKYKIWM
ICKKYKIWMH
IDFHYPNE
IDFHYPNEL					IDFHYPNEL						1
IDFHYPNELL
IDFLIEEI
IDFLIEEIE
IDFLIEEIER
IEEIERLG
IEEIERLGQ
IEEIERLGQD
IERLGQDL
IFSPGGAI
IFSPGGAIS
IFSPGGAISN
IGNKLCAL
IGNKLCALL
IGNKLCALLY
IGTDSVIL
IGTDSVILI
IGTDSVILIK						IGTDSVILIK					1
IGWPGGSG
IGWPGGSGD
IGWPGGSGDG
IIGWPGGS
IIGWPGGSG
IIGWPGGSGD
IIKNREGY
IIKNREGYE
IIKNREGYEM			IKNREGYEM				IKNREGYEM				1	1	2
IKARMMEY
IKARMMEYG
IKARMMEYGT
IKCDERGK
IKCDERGKM
IKCDERGKMI
IKNREGYE
IKNREGYEM
IKNREGYEMV
IKTGHPRY
IKTGHPRYF
IKTGHPRYFN
ILEAKQKG
ILEAKQKGF
ILEAKQKGFV
ILIKCDER
ILIKCDERG
ILIKCDERGK
ILLQYVVK
ILLQYVVKS	ILLQYVVKS										1
ILLQYVVKSF
ILMHCQTT
ILMHCQTTL	ILMHCQTTL										1
ILMHCQTTLK						ILMHCQTTLK					1
IPPSLRTL
IPPSLRTLE
IPPSLRTLED
IPSDLERR
IPSDLERRI
IPSDLERRIL
ISNMYAMM
ISNMYAMMI
ISNMYAMMIA
ISNPAATH
ISNPAATHQ
ISNPAATHQD
IWMHVDAA
IWMHVDAAW		IWMHVDAAW								IWMHVDAAW	1	1	2
IWMHVDAAWG
KAACACDQ
KAACACDQK
KAACACDQKP
KALQCGRH
KALQCGRHV
KALQCGRHVD
KARMMEYG
KARMMEYGT
KARMMEYGTT
KCDERGKM
KCDERGKMI
KCDERGKMIP
KCLELAEY
KCLELAEYL
KCLELAEYLY										KCLELAEYLY	1
KEKGMAAL
KEKGMAALP
KEKGMAALPR
KFTGGIGN
KFTGGIGNK
KFTGGIGNKL		KFTGGIGNKL									1
KGAAALGI
KGAAALGIG
KGAAALGIGT
KGFVPFLV
KGFVPFLVS
KGFVPFLVSA
KGMAALPR
KGMAALPRL
KGMAALPRLI
KGTTGFEA
KGTTGFEAH
KGTTGFEAHV
KHKWKLSG
KHKWKLSGV
KHKWKLSGVE
KHYDLSYD
KHYDLSYDT			KHYDLSYDT	KHYDLSYDT							1	1	2
KHYDLSYDTG
KIWMHVDA
KIWMHVDAA	KIWMHVDAA										1
KIWMHVDAAW		KIWMHVDAAW								KIWMHVDAAW	1	1	2
KKGAAALG
KKGAAALGI
KKGAAALGIG
KKMREIIG
KKMREIIGW					KKMREIIGW			KKMREIIGW	KKMREIIGW	KKMREIIGW	1	1	4
KKMREIIGWP
KKYKIWMH
KKYKIWMHV
KKYKIWMHVD
KLCALLYG
KLCALLYGD
KLCALLYGDA
KLSGVERA
KLSGVERAN
KLSGVERANS
KLWLMWRA
KLWLMWRAK
KLWLMWRAKG
KMFPEVKE
KMFPEVKEK						KMFPEVKEK					1
KMFPEVKEKG
KMIPSDLE
KMIPSDLER						KMIPSDLER					1
KMIPSDLERR
KMMGVPLQ
KMMGVPLQC	KMMGVPLQC										1
KMMGVPLQCS
KMREIIGW										KMREIIGW	1
KMREIIGWP
KMREIIGWPG
KNREGYEM
KNREGYEMV
KNREGYEMVF
KPAESGGS
KPAESGGSQ
KPAESGGSQP
KPCSCSKV
KPCSCSKVD
KPCSCSKVDV
KPQHTNVC
KPQHTNVCF
KPQHTNVCFW										KPQHTNVCFW	1
KQKGFVPF
KQKGFVPFL	KQKGFVPFL	KQKGFVPFL	KQKGFVPFL		KQKGFVPFL		KQKGFVPFL				1	1	5
KQKGFVPFLV
KSFDRSTK
KSFDRSTKV	KSFDRSTKV									KSFDRSTKV	1	1	2
KSFDRSTKVI										KSFDRSTKVI	1
KTGHPRYF										KTGHPRYF	1
KTGHPRYFN
KTGHPRYFNQ
KVAPVIKA
KVAPVIKAR						KVAPVIKAR					1
KVAPVIKARM										KVAPVIKARM	1
KVDVNYAF
KVDVNYAFL	KVDVNYAFL										1
KVDVNYAFLH
KVIDFHYP
KVIDFHYPN
KVIDFHYPNE
KVNFFRMV
KVNFFRMVI
KVNFFRMVIS
KWKLSGVE
KWKLSGVER
KWKLSGVERA
KYAIKTGH
KYAIKTGHP
KYAIKTGHPR
KYKIWMHV		KYKIWMHV									1
KYKIWMHVD
KYKIWMHVDA
LAADWLTS
LAADWLTST
LAADWLTSTA
LADQPQNL
LADQPQNLE
LADQPQNLEE
LAEYLYNI
LAEYLYNII
LAEYLYNIIK
LAFLQDVM
LAFLQDVMN
LAFLQDVMNI
LAVADICK
LAVADICKK
LAVADICKKY
LCALLYGD
LCALLYGDA
LCALLYGDAE
LDMVGLAA
LDMVGLAAD
LDMVGLAADW
LEAKQKGF					LEAKQKGF			LEAKQKGF	LEAKQKGF		1	1	3
LEAKQKGFV
LEAKQKGFVP
LEDNEERM
LEDNEERMS
LEDNEERMSR
LEEILMHC
LEEILMHCQ
LEEILMHCQT
LELAEYLY									LELAEYLY		1
LELAEYLYN
LELAEYLYNI	LELAEYLYNI										1
LERRILEA
LERRILEAK
LERRILEAKQ
LEYVTLKK
LEYVTLKKM					LEYVTLKKM			LEYVTLKKM	LEYVTLKKM		1	1	3
LEYVTLKKMR
LFQQDKHY
LFQQDKHYD
LFQQDKHYDL
LGDKVNFF
LGDKVNFFR
LGDKVNFFRM
LGIGTDSV
LGIGTDSVI
LGIGTDSVIL
LHATDLLP
LHATDLLPA			LHATDLLPA	LHATDLLPA							1	1	2
LHATDLLPAC				LHATDLLPAC							1
LIAFTSEH
LIAFTSEHS
LIAFTSEHSH
LIEEIERL
LIEEIERLG
LIEEIERLGQ
LIKCDERG
LIKCDERGK
LIKCDERGKM
LKKGAAAL
LKKGAAALG
LKKGAAALGI
LKKMREII
LKKMREIIG
LKKMREIIGW
LKYAIKTG
LKYAIKTGH
LKYAIKTGHP
LLAVADIC
LLAVADICK
LLAVADICKK
LLEYVTLK
LLEYVTLKK						LLEYVTLKK					1
LLEYVTLKKM
LLMSRKHK
LLMSRKHKW		LLMSRKHKW			LLMSRKHKW			LLMSRKHKW		LLMSRKHKW	1	1	4
LLMSRKHKWK
LLPACDGE
LLPACDGER
LLPACDGERP
LLQEYNWE
LLQEYNWEL	LLQEYNWEL		LLQEYNWEL								1	1	2
LLQEYNWELA	LLQEYNWELA										1
LLQYVVKS
LLQYVVKSF		LLQYVVKSF									1
LLQYVVKSFD
LLVREEGL
LLVREEGLM
LLVREEGLMQ
LLYGDAEK
LLYGDAEKP
LLYGDAEKPA
LMHCQTTL
LMHCQTTLK						LMHCQTTLK					1
LMHCQTTLKY
LMQNCNQM
LMQNCNQMH
LMQNCNQMHA
LMSRKHKW										LMSRKHKW	1
LMSRKHKWK
LMSRKHKWKL
LMWRAKGT
LMWRAKGTT
LMWRAKGTTG
LPACDGER
LPACDGERP
LPACDGERPT
LPRLIAFT
LPRLIAFTS
LPRLIAFTSE
LQCGRHVD
LQCGRHVDV
LQCGRHVDVF
LQCSALLV
LQCSALLVR
LQCSALLVRE
LQDVMNIL			LQDVMNIL								1
LQDVMNILL	LQDVMNILL		LQDVMNILL				LQDVMNILL				1	1	3
LQDVMNILLQ
LQEYNWEL
LQEYNWELA
LQEYNWELAD
LQYVVKSF
LQYVVKSFD
LQYVVKSFDR
LRTLEDNE
LRTLEDNEE
LRTLEDNEER
LSGVERAN
LSGVERANS
LSGVERANSV
LSKVAPVI
LSKVAPVIK						LSKVAPVIK					1
LSKVAPVIKA
LSTGLDMV
LSTGLDMVG
LSTGLDMVGL
LSYDTGDK
LSYDTGDKA
LSYDTGDKAL
LTSTANTN
LTSTANTNM
LTSTANTNMF										LTSTANTNMF	1
LVREEGLM
LVREEGLMQ
LVREEGLMQN
LVSATAGT
LVSATAGTT
LVSATAGTTV
LWLMWRAK
LWLMWRAKG
LWLMWRAKGT
LYGDAEKP
LYGDAEKPA
LYGDAEKPAE
LYNIIKNR
LYNIIKNRE
LYNIIKNREG
MAALPRLI
MAALPRLIA
MAALPRLIAF										MAALPRLIAF	1
MASPGSGF
MASPGSGFW										MASPGSGFW	1
MASPGSGFWS
MEYGTTMV
MEYGTTMVS
MEYGTTMVSY					MEYGTTMVSY			MEYGTTMVSY	MEYGTTMVSY		1	1	3
MFPEVKEK
MFPEVKEKG
MFPEVKEKGM		MFPEVKEKGM									1
MFTYEIAP
MFTYEIAPV
MFTYEIAPVF		MFTYEIAPVF								MFTYEIAPVF	1	1	2
MGVPLQCS
MGVPLQCSA
MGVPLQCSAL
MHASYLFQ
MHASYLFQQ
MHASYLFQQD
MHCQTTLK
MHCQTTLKY			MHCQTTLKY	MHCQTTLKY			MHCQTTLKY		MHCQTTLKY		1	1	4
MHCQTTLKYA				MHCQTTLKYA							1
MHVDAAWG
MHVDAAWGG
MHVDAAWGGG
MIARFKMF
MIARFKMFP
MIARFKMFPE
MIPSDLER
MIPSDLERR
MIPSDLERRI
MMEYGTTM
MMEYGTTMV	MMEYGTTMV										1
MMEYGTTMVS
MMGVPLQC
MMGVPLQCS
MMGVPLQCSA
MMIARFKM
MMIARFKMF		MMIARFKMF									1
MMIARFKMFP
MNILLQYV
MNILLQYVV
MNILLQYVVK
MQNCNQMH
MQNCNQMHA				MQNCNQMHA							1
MQNCNQMHAS
MREIIGWP
MREIIGWPG
MREIIGWPGG
MSRKHKWK
MSRKHKWKL										MSRKHKWKL	1
MSRKHKWKLS
MSRLSKVA
MSRLSKVAP
MSRLSKVAPV
MVFDGKPQ
MVFDGKPQH						MVFDGKPQH					1
MVFDGKPQHT
MVGLAADW
MVGLAADWL
MVGLAADWLT
MVISNPAA
MVISNPAAT
MVISNPAATH
MVSYQPLG
MVSYQPLGD
MVSYQPLGDK						MVSYQPLGDK					1
MWRAKGTT
MWRAKGTTG
MWRAKGTTGF		MWRAKGTTGF									1
MYAMMIAR
MYAMMIARF		MYAMMIARF									1
MYAMMIARFK
NCNQMHAS
NCNQMHASY
NCNQMHASYL
NEERMSRL
NEERMSRLS
NEERMSRLSK
NELLQEYN
NELLQEYNW					NELLQEYNW		NELLQEYNW	NELLQEYNW	NELLQEYNW		1	1	4
NELLQEYNWE									NELLQEYNWE		1
NFFRMVIS
NFFRMVISN
NFFRMVISNP
NIIKNREG
NIIKNREGY
NIIKNREGYE
NILLQYVV
NILLQYVVK						NILLQYVVK					1
NILLQYVVKS
NKLCALLY
NKLCALLYG
NKLCALLYGD
NLEEILMH
NLEEILMHC	NLEEILMHC										1
NLEEILMHCQ
NMFTYEIA
NMFTYEIAP
NMFTYEIAPV
NMYAMMIA
NMYAMMIAR
NMYAMMIARF		NMYAMMIARF									1
NPAATHQD
NPAATHQDI
NPAATHQDID
NPGTARAW
NPGTARAWC
NPGTARAWCQ
NPHKMMGV
NPHKMMGVP
NPHKMMGVPL			NPHKMMGVPL								1
NQLSTGLD
NQLSTGLDM			NQLSTGLDM				NQLSTGLDM				1	1	2
NQLSTGLDMV	QLSTGLDMV										1
NQMHASYL			NQMHASYL								1
NQMHASYLF		NQMHASYLF	NQMHASYLF		NQMHASYLF		NQMHASYLF	NQMHASYLF	NQMHASYLF		1	1	6
NQMHASYLFQ
NREGYEMV
NREGYEMVF			NREGYEMVF	NREGYEMVF			NREGYEMVF				1	1	3
NREGYEMVFD
NSVTWNPH
NSVTWNPHK						NSVTWNPHK					1
NSVTWNPHKM
NTNMFTYE
NTNMFTYEI
NTNMFTYEIA
NVCFWYIP
NVCFWYIPP
NVCFWYIPPS
NWELADQP
NWELADQPQ
NWELADQPQN
NYAFLHAT
NYAFLHATD
NYAFLHATDL		NYAFLHATDL									1
PAATHQDI
PAATHQDID
PAATHQDIDF
PACDGERP
PACDGERPT
PACDGERPTL
PAESGGSQ
PAESGGSQP
PAESGGSQPP
PCSCSKVD
PCSCSKVDV
PCSCSKVDVN
PEVKEKGM
PEVKEKGMA
PEVKEKGMAA
PFLVSATA
PFLVSATAG
PFLVSATAGT
PGGAISNM
PGGAISNMY
PGGAISNMYA
PGGSGDGI
PGGSGDGIF
PGGSGDGIFS
PGSGFWSF
PGSGFWSFG
PGSGFWSFGS
PGTARAWC
PGTARAWCQ
PGTARAWCQV
PHKMMGVP
PHKMMGVPL			PHKMMGVPL								1
PHKMMGVPLQ
PLGDKVNF
PLGDKVNFF		PLGDKVNFF									1
PLGDKVNFFR
PLLAVADI
PLLAVADIC
PLLAVADICK
PLQCSALL
PLQCSALLV
PLQCSALLVR
PNELLQEY
PNELLQEYN
PNELLQEYNW								PNELLQEYNW	PNELLQEYNW		1	1	2
PPRAAARK
PPRAAARKA
PPRAAARKAA
PPSLRTLE
PPSLRTLED
PPSLRTLEDN
PQHTNVCF
PQHTNVCFW
PQHTNVCFWY
PQNLEEIL
PQNLEEILM
PQNLEEILMH
PRAAARKA
PRAAARKAA
PRAAARKAAC
PRLIAFTS
PRLIAFTSE
PRLIAFTSEH
PRYFNQLS
PRYFNQLST
PRYFNQLSTG
PSDLERRI
PSDLERRIL
PSDLERRILE
PSLRTLED
PSLRTLEDN
PSLRTLEDNE
PTLAFLQD
PTLAFLQDV
PTLAFLQDVM
PVFVLLEY
PVFVLLEYV
PVFVLLEYVT
PVIKARMM
PVIKARMME
PVIKARMMEY
QCGRHVDV
QCGRHVDVF
QCGRHVDVFK
QCSALLVR
QCSALLVRE
QCSALLVREE
QDIDFLIE
QDIDFLIEE
QDIDFLIEEI
QDKHYDLS
QDKHYDLSY								QDKHYDLSY	QDKHYDLSY		1	1	2
QDKHYDLSYD
QDVMNILL
QDVMNILLQ
QDVMNILLQY						QDVMNILLQY		QDVMNILLQY	QDVMNILLQY		1	1	3
QEYNWELA
QEYNWELAD
QEYNWELADQ
QHTNVCFW							QHTNVCFW				1
QHTNVCFWY							QHTNVCFWY				1
QHTNVCFWYI							QHTNVCFWYI				1
QKFTGGIG
QKFTGGIGN
QKFTGGIGNK
QKGFVPFL
QKGFVPFLV
QKGFVPFLVS
QKPCSCSK
QKPCSCSKV
QKPCSCSKVD
QLSTGLDM
QLSTGLDMV
QLSTGLDMVG
QMHASYLF
QMHASYLFQ
QMHASYLFQQ
QNCNQMHA
QNCNQMHAS
QNCNQMHASY
QNLEEILM
QNLEEILMH
QNLEEILMHC
QPLGDKVN
QPLGDKVNF
QPLGDKVNFF
QPPRAAAR
QPPRAAARK
QPPRAAARKA
QPQNLEEI
QPQNLEEIL			QPQNLEEIL								1
QPQNLEEILM
QQDKHYDL			QQDKHYDL				QQDKHYDL				1	1	2
QQDKHYDLS
QQDKHYDLSY								QQDKHYDLSY	QQDKHYDLSY		1	1	2
QTTLKYAI
QTTLKYAIK						QTTLKYAIK					1
QTTLKYAIKT
QVAQKFTG
QVAQKFTGG
QVAQKFTGGI
QYVVKSFD
QYVVKSFDR
QYVVKSFDRS
RAAARKAA
RAAARKAAC
RAAARKAACA
RAKGTTGF
RAKGTTGFE
RAKGTTGFEA
RANSVTWN
RANSVTWNP
RANSVTWNPH
RAWCQVAQ
RAWCQVAQK						RAWCQVAQK					1
RAWCQVAQKF		RAWCQVAQKF								RAWCQVAQKF	1	1	2
REEGLMQN
REEGLMQNC					REEGLMQNC						1
REEGLMQNCN
REGYEMVF
REGYEMVFD
REGYEMVFDG
REIIGWPG
REIIGWPGG
REIIGWPGGS
RFKMFPEV
RFKMFPEVK						RFKMFPEVK
RFKMFPEVKE
RGKMIPSD
RGKMIPSDL
RGKMIPSDLE
RHVDVFKL			RHVDVFKL	RHVDVFKL			RHVDVFKL				1	1	3
RHVDVFKLW		RHVDVFKLW	RHVDVFKLW		RHVDVFKLW		RHVDVFKLW	RHVDVFKLW	RHVDVFKLW	RHVDVFKLW	1	1	7
RHVDVFKLWL			RHVDVFKLWL	RHVDVFKLWL			RHVDVFKLWL				1	1	3
RILEAKQK
RILEAKQKG
RILEAKQKGF										RILEAKQKGF	1
RKAACACD
RKAACACDQ
RKAACACDQK
RKHKWKLS
RKHKWKLSG
RKHKWKLSGV
RLIAFTSE
RLIAFTSEH
RLIAFTSEHS
RLSKVAPV
RLSKVAPVI	RLSKVAPVI										1
RLSKVAPVIK						RLSKVAPVIK					1
RMMEYGTT
RMMEYGTTM	RMMEYGTTM	RMMEYGTTM	RMMEYGTTM				RMMEYGTTM				1	1	4
RMMEYGTTMV	RMMEYGTTMV										1
RMSRLSKV
RMSRLSKVA
RMSRLSKVAP
RMVISNPA
RMVISNPAA
RMVISNPAAT
RPTLAFLQ
RPTLAFLQD
RPTLAFLQDV
RRILEAKQ
RRILEAKQK
RRILEAKQKG
RSTKVIDF										RSTKVIDF	1
RSTKVIDFH
RSTKVIDFHY										RSTKVIDFHY	1
RTLEDNEE
RTLEDNEER						RTLEDNEER					1
RTLEDNEERM
RYFNQLST
RYFNQLSTG
RYFNQLSTGL		RYFNQLSTGL									1
SALLVREE
SALLVREEG
SALLVREEGL
SATAGTTV
SATAGTTVY
SATAGTTVYG
SCSKVDVN
SCSKVDVNY
SCSKVDVNYA
SDLERRIL
SDLERRILE
SDLERRILEA
SEDGSGDS
SEDGSGDSE
SEDGSGDSEN
SEHSHFSL			SEHSHFSL		SEHSHFSL		SEHSHFSL	SEHSHFSL	SEHSHFSL		1	1	5
SEHSHFSLK						SEHSHFSLK		SEHSHFSLK	SEHSHFSLK		1	1	3
SEHSHFSLKK								SEHSHFSLKK	SEHSHFSLKK		1	1	2
SENPGTAR
SENPGTARA				SENPGTARA	SENPGTARA			SENPGTARA	SENPGTARA		1	1	4
SENPGTARAW					SENPGTARAW		SENPGTARAW	SENPGTARAW	SENPGTARAW		1	1	4
SFDRSTKV
SFDRSTKVI		SFDRSTKVI									1
SFDRSTKVID
SFGSEDGS
SFGSEDGSG
SFGSEDGSGD
SGDGIFSP
SGDGIFSPG
SGDGIFSPGG
SGDSENPG
SGDSENPGT
SGDSENPGTA
SGFWSFGS
SGFWSFGSE
SGFWSFGSED
SGGSQPPR
SGGSQPPRA
SGGSQPPRAA
SGVERANS
SGVERANSV
SGVERANSVT
SHFSLKKG
SHFSLKKGA			SHFSLKKGA	SHFSLKKGA							1	1	2
SHFSLKKGAA			SHFSLKKGAA	SHFSLKKGAA							1	1	2
SKVAPVIK
SKVAPVIKA				SKVAPVIKA							1
SKVAPVIKAR						SKVAPVIKAR					1
SKVDVNYA
SKVDVNYAF			SKVDVNYAF	SKVDVNYAF	SKVDVNYAF		SKVDVNYAF		SKVDVNYAF		1	1	5
SKVDVNYAFL			SKVDVNYAFL								1
SLKKGAAA
SLKKGAAAL	SLKKGAAAL										1
SLKKGAAALG
SLRTLEDN
SLRTLEDNE
SLRTLEDNEE
SNMYAMMI
SNMYAMMIA
SNMYAMMIAR
SNPAATHQ
SNPAATHQD
SNPAATHQDI
SPGGAISN
SPGGAISNM
SPGGAISNMY
SPGSGFWS
SPGSGFWSF		SPGSGFWSF									1
SPGSGFWSFG
SQPPRAAA				SQPPRAAA							1
SQPPRAAAR
SQPPRAAARK						SQPPRAAARK					1
SRKHKWKL
SRKHKWKLS
SRKHKWKLSG
SRLSKVAP
SRLSKVAPV			SRLSKVAPV	SRLSKVAPV							1	1	2
SRLSKVAPVI
STANTNMF
STANTNMFT
STANTNMFTY						STANTNMFTY				STANTNMFTY	1	1	2
STGLDMVG
STGLDMVGL
STGLDMVGLA
STKVIDFH
STKVIDFHY						STKVIDFHY				STKVIDFHY	1	1	2
STKVIDFHYP
SVILIKCD
SVILIKCDE
SVILIKCDER
SVTWNPHK
SVTWNPHKM
SVTWNPHKMM
SYDTGDKA
SYDTGDKAL		SYDTGDKAL	SYDTGDKAL				SYDTGDKAL				1	1	3
SYDTGDKALQ
SYLFQQDK
SYLFQQDKH
SYLFQQDKHY
SYQPLGDK
SYQPLGDKV		SYQPLGDKV					SYQPLGDKV				1	1	2
SYQPLGDKVN
TAGTTVYG
TAGTTVYGA
TAGTTVYGAF
TANTNMFT
TANTNMFTY						TANTNMFTY				TANTNMFTY	1	1	2
TANTNMFTYE
TARAWCQV
TARAWCQVA
TARAWCQVAQ
TDLLPACD
TDLLPACDG
TDLLPACDGE
TDSVILIK
TDSVILIKC
TDSVILIKCD
TGDKALQC
TGDKALQCG
TGDKALQCGR
TGFEAHVD
TGFEAHVDK						TGFEAHVDK					1
TGFEAHVDKC
TGGIGNKL
TGGIGNKLC
TGGIGNKLCA
TGHPRYFN
TGHPRYFNQ
TGHPRYFNQL			TGHPRYFNQL				TGHPRYFNQL				1	1	2
TGLDMVGL
TGLDMVGLA
TGLDMVGLAA
THQDIDFL			THQDIDFL	THQDIDFL			THQDIDFL				1	1	3
THQDIDFLI		THQDIDFLI	THQDIDFLI	THQDIDFLI			THQDIDFLI				1	1	4
THQDIDFLIE							THQDIDFLIE				1
TKVIDFHY
TKVIDFHYP
TKVIDFHYPN
TLAFLQDV
TLAFLQDVM
TLAFLQDVMN
TLEDNEER
TLEDNEERM
TLEDNEERMS
TLKKMREI
TLKKMREII
TLKKMREIIG
TLKYAIKT
TLKYAIKTG
TLKYAIKTGH
TMVSYQPL
TMVSYQPLG
TMVSYQPLGD
TNMFTYEI
TNMFTYEIA
TNMFTYEIAP
TNVCFWYI
TNVCFWYIP
TNVCFWYIPP
TSEHSHFS
TSEHSHFSL			TSEHSHFSL								1
TSEHSHFSLK						TSEHSHFSLK					1
TSTANTNM
TSTANTNMF										TSTANTNMF	1
TSTANTNMFT
TTGFEAHV
TTGFEAHVD
TTGFEAHVDK						TTGFEAHVDK					1
TTLKYAIK
TTLKYAIKT
TTLKYAIKTG
TTMVSYQP
TTMVSYQPL
TTMVSYQPLG
TTVYGAFD
TTVYGAFDP
TTVYGAFDPL
TVYGAFDP
TVYGAFDPL			TVYGAFDPL								1
TVYGAFDPLL		TVYGAFDPLL									1
TWNPHKMM
TWNPHKMMG
TWNPHKMMGV
TYEIAPVF		TYEIAPVF									1
TYEIAPVFV		TYEIAPVFV									1
TYEIAPVFVL		TYEIAPVFVL			TYEIAPVFVL			TYEIAPVFVL	TYEIAPVFVL		1	1	4
VADICKKY
VADICKKYK						VADICKKYK					1
VADICKKYKI
VAPVIKAR
VAPVIKARM
VAPVIKARMM
VAQKFTGG
VAQKFTGGI
VAQKFTGGIG
VCFWYIPP
VCFWYIPPS
VCFWYIPPSL
VDAAWGGG
VDAAWGGGL
VDAAWGGGLL
VDKCLELA
VDKCLELAE
VDKCLELAEY
VDVFKLWL
VDVFKLWLM
VDVFKLWLMW										VDVFKLWLMW	1
VDVNYAFL
VDVNYAFLH
VDVNYAFLHA
VERANSVT
VERANSVTW					VERANSVTW		VERANSVTW	VERANSVTW	VERANSVTW	VERANSVTW	1	1	5
VERANSVTWN								VERANSVTWN	VERANSVTWN		1	1	2
VFDGKPQH
VFDGKPQHT
VFDGKPQHTN
VFKLWLMW
VFKLWLMWR
VFKLWLMWRA
VFVLLEYV
VFVLLEYVT
VFVLLEYVTL	VLLEYVTL	VFVLLEYVTL									1	1	2
VGLAADWL
VGLAADWLT
VGLAADWLTS
VIDFHYPN
VIDFHYPNE
VIDFHYPNEL
VIKARMME
VIKARMMEY						VIKARMMEY					1
VIKARMMEYG
VILIKCDE
VILIKCDER
VILIKCDERG
VISNPAAT
VISNPAATH
VISNPAATHQ
VKEKGMAA
VKEKGMAAL			VKEKGMAAL				VKEKGMAAL				1	1	2
VKEKGMAALP
VKSFDRST
VKSFDRSTK
VKSFDRSTKV
VLLEYVTL
VLLEYVTLK						VLLEYVTLK					1
VLLEYVTLKK						VLLEYVTLKK					1
VMNILLQY
VMNILLQYV	VMNILLQYV										1
VMNILLQYVV	VMNILLQYVV
VNFFRMVI
VNFFRMVIS
VNFFRMVISN
VNYAFLHA
VNYAFLHAT
VNYAFLHATD
VPFLVSAT
VPFLVSATA				VPFLVSATA							1
VPFLVSATAG
VPLQCSAL
VPLQCSALL
VPLQCSALLV
VREEGLMQ
VREEGLMQN
VREEGLMQNC
VSATAGTT
VSATAGTTV
VSATAGTTVY										VSATAGTTVY	1
VSYQPLGD
VSYQPLGDK						VSYQPLGDK					1
VSYQPLGDKV		VSYQPLGDKV									1
VTLKKMRE
VTLKKMREI										VTLKKMREI	1
VTLKKMREII
VTWNPHKM
VTWNPHKMM										VTWNPHKMM	1
VTWNPHKMMG
VVKSFDRS
VVKSFDRST
VVKSFDRSTK						VVKSFDRSTK					1
VYGAFDPL
VYGAFDPLL		VYGAFDPLL									1
VYGAFDPLLA
WCQVAQKF
WCQVAQKFT
WCQVAQKFTG
WELADQPQ
WELADQPQN
WELADQPQNL	WELADQPQNL				WELADQPQNL			WELADQPQNL	WELADQPQNL		1	1	4
WGGGLLMS
WGGGLLMSR
WGGGLLMSRK
WKLSGVER
WKLSGVERA				WKLSGVERA							1
WKLSGVERAN
WLMWRAKG
WLMWRAKGT
WLMWRAKGTT
WLTSTANT
WLTSTANTN
WLTSTANTNM
WMHVDAAW
WMHVDAAWG
WMHVDAAWGG
WNPHKMMG
WNPHKMMGV
WNPHKMMGVP
WPGGSGDG
WPGGSGDGI
WPGGSGDGIF
WRAKGTTG
WRAKGTTGF			WRAKGTTGF	WRAKGTTGF			WRAKGTTGF				1	1	3
WRAKGTTGFE
WSFGSEDG
WSFGSEDGS
WSFGSEDGSG
WYIPPSLR
WYIPPSLRT
WYIPPSLRTL		WYIPPSLRTL	WYIPPSLRTL				WYIPPSLRTL				1	1	3
YAFLHATD
YAFLHATDL			YAFLHATDL								1
YAFLHATDLL
YAIKTGHP
YAIKTGHPR
YAIKTGHPRY										YAIKTGHPRY	1
YAMMIARF		YAMMIARF									1
YAMMIARFK						YAMMIARFK					1
YAMMIARFKM
YDLSYDTG
YDLSYDTGD
YDLSYDTGDK
YDTGDKAL
YDTGDKALQ
YDTGDKALQC
YEIAPVFV
YEIAPVFVL			YEIAPVFVL	YEIAPVFVL	YEIAPVFVL		YEIAPVFVL	YEIAPVFVL	YEIAPVFVL		1	1	6
YEIAPVFVLL	YEIAPVFVLL				YEIAPVFVLL			YEIAPVFVLL	YEIAPVFVLL		1	1	4
YEMVFDGK
YEMVFDGKP
YEMVFDGKPQ
YFNQLSTG
YFNQLSTGL		YFNQLSTGL	YFNQLSTGL				YFNQLSTGL				1	1	3
YFNQLSTGLD
YGAFDPLL
YGAFDPLLA
YGAFDPLLAV	YGAFDPLLAV										1
YGDAEKPA
YGDAEKPAE
YGDAEKPAES
YGTTMVSY
YGTTMVSYQ
YGTTMVSYQP
YIPPSLRT
YIPPSLRTL	YIPPSLRTL	YIPPSLRTL	YIPPSLRTL								1	1	3
YIPPSLRTLE
YKIWMHVD
YKIWMHVDA				YKIWMHVDA							1
YKIWMHVDAA				YKIWMHVDAA							1
YLFQQDKH
YLFQQDKHY
YLFQQDKHYD
YLYNIIKN
YLYNIIKNR						YLYNIIKNR					1
YLYNIIKNRE
YNIIKNRE
YNIIKNREG
YNIIKNREGY
YNWELADQ
YNWELADQP
YNWELADQPQ
YPNELLQE
YPNELLQEY			YPNELLQEY		YPNELLQEY		YPNELLQEY	YPNELLQEY	YPNELLQEY		1	1	5
YPNELLQEYN
YQPLGDKV
YQPLGDKVN
YQPLGDKVNF		YQPLGDKVNF					YQPLGDKVNF				1	1	2
YVTLKKMR
YVTLKKMRE
YVTLKKMREI
YVVKSFDR
YVVKSFDRS
YVVKSFDRST
											260	102

## Sheet: ZNT8
Predicted peptides	Predicted binders										Predicted to bind	Predicted to bind	How many HLA I
	A*02:01	A24:02	B*39:01	B*39:06	B*44:05	A*11:01	B*38:01	B*44:02	B*44:03	B*57:01	to at least 1 HLA I	to more than 1 HLA I	is it predicted to bind?
AAFVHALG
AAFVHALGD
AAFVHALGDL
AAHLLIDL
AAHLLIDLT
AAHLLIDLTS				AHLLIDLTS							1
AAKMYAFT
AAKMYAFTL
AAKMYAFTLE
AANIVLTV
AANIVLTVV
AANIVLTVVL
AASRDSQV
AASRDSQVV
AASRDSQVVR						AASRDSQVVR					1
ACERLLYP
ACERLLYPD
ACERLLYPDY								ACERLLYPDY	ACERLLYPDY		1	1	2
ADPICTFI
ADPICTFIF
ADPICTFIFS
AEILGALL					AEILGALL			AEILGALL	AEILGALL		1	1	3
AEILGALLS								AEILGALLS	AEILGALLS		1	1	2
AEILGALLSI					AEILGALLSI			AEILGALLSI	AEILGALLSI		1	1	3
AEVVGGHI					AEVVGGHI			AEVVGGHI	AEVVGGHI		1	1	3
AEVVGGHIA					AEVVGGHIA			AEVVGGHIA	AEVVGGHIA		1	1	3
AEVVGGHIAG
AFTLESVE
AFTLESVEL		AFTLESVEL									1
AFTLESVELQ
AFVHALGD
AFVHALGDL
AFVHALGDLF		AFVHALGDLF									1
AGSLAVVT
AGSLAVVTD
AGSLAVVTDA
AHLLIDLT
AHLLIDLTS
AHLLIDLTSF			AHLLIDLTSF				AHLLIDLTSF				1	1	2
AHVATAAS
AHVATAASR
AHVATAASRD
AICFIFMI
AICFIFMIA
AICFIFMIAE
AKALSKSF
AKALSKSFT
AKALSKSFTM
AKMYAFTL			AKMYAFTL								1
AKMYAFTLE
AKMYAFTLES
AKWKLCSA
AKWKLCSAS
AKWKLCSASA
ALGDLFQS
ALGDLFQSI	ALGDLFQSI										1
ALGDLFQSIS
ALIIYFKP
ALIIYFKPE
ALIIYFKPEY
ALLSILCI
ALLSILCIW										ALLSILCIW	1
ALLSILCIWV	ALLSILCIWV										1
ALSKSFTM
ALSKSFTMH
ALSKSFTMHS
ANASVRAA
ANASVRAAF
ANASVRAAFV
ANEYAYAK
ANEYAYAKW
ANEYAYAKWK
ANIVLTVV
ANIVLTVVL
ANIVLTVVLH
ASAICFIF
ASAICFIFM
ASAICFIFMI
ASRDSQVV
ASRDSQVVR						ASRDSQVVR					1
ASRDSQVVRR						ASRDSQVVRR					1
ASTITILK						ASTITILK					1
ASTITILKD
ASTITILKDF										ASTITILKDF	1
ASVRAAFV
ASVRAAFVH
ASVRAAFVHA
ATAASRDS
ATAASRDSQ
ATAASRDSQV
ATVMIIVS
ATVMIIVSS
ATVMIIVSSC
AVAANIVL
AVAANIVLT
AVAANIVLTV	AVAANIVLTV										1
AVDGVLSV
AVDGVLSVH						AVDGVLSVH					1
AVDGVLSVHS
AVVTDAAH
AVVTDAAHL
AVVTDAAHLL
AYAKWKLC
AYAKWKLCS
AYAKWKLCSA
CAVAANIV
CAVAANIVL
CAVAANIVLT
CERLLYPD
CERLLYPDY								CERLLYPDY	CERLLYPDY		1	1	2
CERLLYPDYQ
CFIFMIAE
CFIFMIAEV
CFIFMIAEVV
CHSGSKPT
CHSGSKPTE
CHSGSKPTEK
CIWVVTGV
CIWVVTGVL
CIWVVTGVLV
CLFCEDPC
CLFCEDPCD
CLGHNHKE
CLGHNHKEV	CLGHNHKEV
CLGHNHKEVQ
CPRERPEE
CPRERPEEL			CPRERPEEL								1
CPRERPEELE
CSASAICF
CSASAICFI
CSASAICFIF
CTFIFSIL
CTFIFSILV
CTFIFSILVL
DAAHLLID
DAAHLLIDL
DAAHLLIDLT
DCLFCEDP
DCLFCEDPC
DCLFCEDPCD
DFSILLME
DFSILLMEG
DFSILLMEGV
DGVLSVHS
DGVLSVHSL
DGVLSVHSLH			DGVLSVHSLH								1
DKAAKMYA
DKAAKMYAF			DKAAKMYAF				DKAAKMYAF				1	1	2
DKAAKMYAFT
DLFQSISV
DLFQSISVL			DLFQSISVL	DLFQSISVL							1	1	2
DLFQSISVLI
DLTSFLLS
DLTSFLLSL	DLTSFLLSL										1
DLTSFLLSLF
DPDCLFCE
DPDCLFCED
DPDCLFCEDP
DPICTFIF
DPICTFIFS
DPICTFIFSI
DQCPRERP
DQCPRERPE
DQCPRERPEE
DQDPDCLF							DQDPDCLF				1
DQDPDCLFC
DQDPDCLFCE
DSQVVRRE
DSQVVRREI
DSQVVRREIA
DYQIQATV
DYQIQATVM		DYQIQATVM									1
DYQIQATVMI		DYQIQATVMI									1
EELESGGM
EELESGGMY					EELESGGMY			EELESGGMY	EELESGGMY		1	1	3
EELESGGMYH								EELESGGMYH	EELESGGMYH		1	1	2
EFLERTYL
EFLERTYLV		EFLERTYLV									1
EFLERTYLVN
EGVPKSLN
EGVPKSLNY
EGVPKSLNYS
EIAKALSK
EIAKALSKS
EIAKALSKSF
EILGALLS
EILGALLSI	EILGALLSI
EILGALLSIL
EKGANEYA
EKGANEYAY
EKGANEYAYA
ELESGGMY
ELESGGMYH
ELESGGMYHC
ELILAVDG
ELILAVDGV
ELILAVDGVL
ELQQKPVN
ELQQKPVNK						ELQQKPVNK					1
ELQQKPVNKD
ERLLYPDY
ERLLYPDYQ
ERLLYPDYQI							ERLLYPDYQI				1
ERPEELES
ERPEELESG
ERPEELESGG
ERTYLVND
ERTYLVNDK
ERTYLVNDKA				ERTYLVNDKA							1
ESGGMYHC
ESGGMYHCH
ESGGMYHCHS
ESPVDQDP
ESPVDQDPD
ESPVDQDPDC
ESVELQQK
ESVELQQKP
ESVELQQKPV
EVQANASV
EVQANASVR
EVQANASVRA
EVVGGHIA
EVVGGHIAG
EVVGGHIAGS
EYAYAKWK
EYAYAKWKL		EYAYAKWKL					EYAYAKWKL				1	1	2
EYAYAKWKLC
EYKIADPI
EYKIADPIC
EYKIADPICT
FGWHRAEI
FGWHRAEIL
FGWHRAEILG
FIFMIAEV
FIFMIAEVV	FIFMIAEVV										1
FIFMIAEVVG
FIFSILVL
FIFSILVLA	FIFSILVLA										1
FIFSILVLAS
FKPEYKIA
FKPEYKIAD
FKPEYKIADP
FLERTYLV	FLERTYLV										1
FLERTYLVN
FLERTYLVND
FLLSLFSL	FLLSLFSL										1
FLLSLFSLW		FLLSLFSLW								FLLSLFSLW	1	1	2
FLLSLFSLWL	FLLSLFSLWL										1
FMIAEVVG
FMIAEVVGG
FMIAEVVGGH
FQSISVLI
FQSISVLIS
FQSISVLISA
FSILLMEG
FSILLMEGV
FSILLMEGVP
FSILVLAS
FSILVLAST
FSILVLASTI
FSLWLSSK
FSLWLSSKP
FSLWLSSKPP
FTLESVEL
FTLESVELQ
FTLESVELQQ
FTMHSLTI
FTMHSLTIQ
FTMHSLTIQM
FVHALGDL
FVHALGDLF
FVHALGDLFQ
GALLSILC
GALLSILCI
GALLSILCIW										GALLSILCIW	1
GANEYAYA
GANEYAYAK						GANEYAYAK					1
GANEYAYAKW										GANEYAYAKW	1
GDLFQSIS
GDLFQSISV
GDLFQSISVL	GDLFQSISVL										1
GGHIAGSL
GGHIAGSLA
GGHIAGSLAV			GGHIAGSLAV	GGHIAGSLAV			GGHIAGSLAV				1	1	3
GGMYHCHS
GGMYHCHSG
GGMYHCHSGS
GHIAGSLA				GHIAGSLA							1
GHIAGSLAV			GHIAGSLAV	GHIAGSLAV			GHIAGSLAV				1	1	3
GHIAGSLAVV			GHIAGSLAVV	GHIAGSLAVV			GHIAGSLAVV				1	1	3
GHNHKEVQ
GHNHKEVQA			GHNHKEVQA	GHNHKEVQA							1	1	2
GHNHKEVQAN
GMYHCHSG
GMYHCHSGS
GMYHCHSGSK
GSKPTEKG
GSKPTEKGA
GSKPTEKGAN
GSLAVVTD
GSLAVVTDA
GSLAVVTDAA
GVKELILA
GVKELILAV	GVKELILAV										1
GVKELILAVD
GVLSVHSL
GVLSVHSLH
GVLSVHSLHI
GVLVYLAC
GVLVYLACE
GVLVYLACER
GVPKSLNY
GVPKSLNYS
GVPKSLNYSG
GWHRAEIL
GWHRAEILG
GWHRAEILGA
HALGDLFQ
HALGDLFQS
HALGDLFQSI
HCHSGSKP
HCHSGSKPT
HCHSGSKPTE
HIAGSLAV			HIAGSLAV	HIAGSLAV							1	1	2
HIAGSLAVV	HIAGSLAVV										1
HIAGSLAVVT
HIWSLTMN
HIWSLTMNQ
HIWSLTMNQV	HIWSLTMNQV										1
HKEVQANA				HKEVQANA							1
HKEVQANAS
HKEVQANASV
HLLIDLTS
HLLIDLTSF		HLLIDLTSF									1
HLLIDLTSFL	HLLIDLTSFL										1
HNHKEVQA
HNHKEVQAN
HNHKEVQANA				HNHKEVQANA							1
HQRCLGHN
HQRCLGHNH
HQRCLGHNHK
HRAEILGA				HRAEILGA							1
HRAEILGAL			HRAEILGAL	HRAEILGAL			HRAEILGAL				1	1	3
HRAEILGALL			HRAEILGALL	HRAEILGALL			HRAEILGALL				1	1	3
HSGSKPTE
HSGSKPTEK						HSGSKPTEK					1
HSGSKPTEKG
HSLHIWSL			HSLHIWSL	HSLHIWSL			HSLHIWSL			HSLHIWSL	1	1	4
HSLHIWSLT
HSLHIWSLTM										HSLHIWSLTM	1
HSLTIQME
HSLTIQMES
HSLTIQMESP
HVATAASR
HVATAASRD
HVATAASRDS
IADPICTF
IADPICTFI	IADPICTFI										1
IADPICTFIF										IADPICTFIF	1
IAEVVGGH
IAEVVGGHI
IAEVVGGHIA
IAGSLAVV
IAGSLAVVT
IAGSLAVVTD
IAKALSKS
IAKALSKSF										IAKALSKSF	1
IAKALSKSFT
ICFIFMIA
ICFIFMIAE
ICFIFMIAEV
ICTFIFSI
ICTFIFSIL
ICTFIFSILV
IDLTSFLL
IDLTSFLLS
IDLTSFLLSL
IFMIAEVV
IFMIAEVVG
IFMIAEVVGG
IFSILVLA
IFSILVLAS
IFSILVLAST
IIVSSCAV
IIVSSCAVA
IIVSSCAVAA
IIYFKPEY
IIYFKPEYK						IIYFKPEYK					1
IIYFKPEYKI		IIYFKPEYKI					IIYFKPEYKI				1	1	2
ILAVDGVL
ILAVDGVLS
ILAVDGVLSV	ILAVDGVLSV										1
ILCIWVVT
ILCIWVVTG
ILCIWVVTGV
ILGALLSI
ILGALLSIL	ILGALLSIL										1
ILGALLSILC
ILKDFSIL
ILKDFSILL	ILKDFSILL	ILKDFSILL									1	1	2
ILKDFSILLM
ILLMEGVP
ILLMEGVPK						ILLMEGVPK					1
ILLMEGVPKS	ILLMEGVPKS										1
ILSAHVAT
ILSAHVATA	ILSAHVATA										1
ILSAHVATAA
ILVLASTI
ILVLASTIT
ILVLASTITI	ILVLASTITI										1
IQATVMII
IQATVMIIV	IQATVMIIV										1
IQATVMIIVS
IQMESPVD
IQMESPVDQ
IQMESPVDQD
ISALIIYF										ISALIIYF	1
ISALIIYFK						ISALIIYFK					1
ISALIIYFKP
ISVLISAL
ISVLISALI
ISVLISALII
ITILKDFS
ITILKDFSI										ITILKDFSI	1
ITILKDFSIL
IVLTVVLH
IVLTVVLHQ
IVLTVVLHQR						IVLTVVLHQR					1
IVSSCAVA
IVSSCAVAA
IVSSCAVAAN
IWSLTMNQ
IWSLTMNQV		IWSLTMNQV									1
IWSLTMNQVI
IWVVTGVL
IWVVTGVLV		IWVVTGVLV									1
IWVVTGVLVY
IYFKPEYK
IYFKPEYKI		IYFKPEYKI									1
IYFKPEYKIA
KAAKMYAF
KAAKMYAFT
KAAKMYAFTL
KALSKSFT
KALSKSFTM										KALSKSFTM	1
KALSKSFTMH
KDFSILLM
KDFSILLME
KDFSILLMEG
KDQCPRER
KDQCPRERP
KDQCPRERPE
KELILAVD
KELILAVDG
KELILAVDGV
KEVQANAS
KEVQANASV					KEVQANASV			KEVQANASV	KEVQANASV		1	1	3
KEVQANASVR
KGANEYAY
KGANEYAYA
KGANEYAYAK						KGANEYAYAK					1
KIADPICT
KIADPICTF	KIADPICTF	KIADPICTF								KIADPICTF	1	1	3
KIADPICTFI	KIADPICTFI										1
KLCSASAI
KLCSASAIC
KLCSASAICF
KMYAFTLE
KMYAFTLES	KMYAFTLES										1
KMYAFTLESV	KMYAFTLESV										1
KPEYKIAD
KPEYKIADP
KPEYKIADPI
KPPSKRLT
KPPSKRLTF		KPPSKRLTF									1
KPPSKRLTFG
KPTEKGAN
KPTEKGANE
KPTEKGANEY
KPVNKDQC
KPVNKDQCP
KPVNKDQCPR
KRLTFGWH
KRLTFGWHR
KRLTFGWHRA
KSFTMHSL										KSFTMHSL	1
KSFTMHSLT
KSFTMHSLTI										KSFTMHSLTI	1
KSLNYSGV
KSLNYSGVK	KSLNYSGVK					KSLNYSGVK					1
KSLNYSGVKE
KWKLCSAS
KWKLCSASA
KWKLCSASAI
LACERLLY
LACERLLYP
LACERLLYPD
LASTITIL
LASTITILK						LASTITILK					1
LASTITILKD
LAVDGVLS
LAVDGVLSV	LAVDGVLSV										1
LAVDGVLSVH
LAVVTDAA
LAVVTDAAH
LAVVTDAAHL
LCIWVVTG
LCIWVVTGV
LCIWVVTGVL
LCSASAIC
LCSASAICF
LCSASAICFI
LERTYLVN
LERTYLVND
LERTYLVNDK
LESGGMYH
LESGGMYHC
LESGGMYHCH
LESVELQQ
LESVELQQK
LESVELQQKP
LFCEDPCD
LFQSISVL
LFQSISVLI		LFQSISVLI									1
LFQSISVLIS
LFSLWLSS
LFSLWLSSK
LFSLWLSSKP
LGALLSIL
LGALLSILC
LGALLSILCI
LGDLFQSI
LGDLFQSIS
LGDLFQSISV
LGHNHKEV
LGHNHKEVQ
LGHNHKEVQA				LGHNHKEVQA							1
LHIWSLTM			LHIWSLTM	LHIWSLTM			LHIWSLTM				1	1	3
LHIWSLTMN
LHIWSLTMNQ
LHQRCLGH
LHQRCLGHN
LHQRCLGHNH
LIDLTSFL
LIDLTSFLL	LIDLTSFLL										1
LIDLTSFLLS
LIIYFKPE
LIIYFKPEY
LIIYFKPEYK						LIIYFKPEYK					1
LILAVDGV
LILAVDGVL
LILAVDGVLS
LISALIIY
LISALIIYF
LISALIIYFK						LISALIIYFK					1
LKDFSILL
LKDFSILLM			LKDFSILLM				LKDFSILLM				1	1	2
LKDFSILLME
LLIDLTSF
LLIDLTSFL	LLIDLTSFL										1
LLIDLTSFLL	LLIDLTSFLL										1
LLMEGVPK
LLMEGVPKS	LLMEGVPKS										1
LLMEGVPKSL	LLMEGVPKSL										1
LLSILCIW
LLSILCIWV	LLSILCIWV
LLSILCIWVV
LLSLFSLW										LLSLFSLW	1
LLSLFSLWL	LLSLFSLWL
LLSLFSLWLS
LLYPDYQI
LLYPDYQIQ
LLYPDYQIQA	LLYPDYQIQA										1
LMEGVPKS
LMEGVPKSL	LMEGVPKSL		LMEGVPKSL								1	1	2
LMEGVPKSLN
LNYSGVKE
LNYSGVKEL			LNYSGVKEL								1
LNYSGVKELI		LNYSGVKELI									1
LQQKPVNK
LQQKPVNKD
LQQKPVNKDQ
LSAHVATA
LSAHVATAA
LSAHVATAAS
LSILCIWV
LSILCIWVV
LSILCIWVVT
LSKSFTMH
LSKSFTMHS
LSKSFTMHSL										LSKSFTMHSL	1
LSLFSLWL
LSLFSLWLS
LSLFSLWLSS
LSSKPPSK
LSSKPPSKR						LSSKPPSKR					1
LSSKPPSKRL										LSSKPPSKRL	1
LSVHSLHI
LSVHSLHIW										LSVHSLHIW	1
LSVHSLHIWS										LSVHSLHIWS	1
LTFGWHRA
LTFGWHRAE
LTFGWHRAEI
LTIQMESP
LTIQMESPV
LTIQMESPVD
LTMNQVIL
LTMNQVILS
LTMNQVILSA
LTSFLLSL
LTSFLLSLF										LTSFLLSLF	1
LTSFLLSLFS
LTVVLHQR
LTVVLHQRC
LTVVLHQRCL
LVLASTIT
LVLASTITI	LVLASTITI										1
LVLASTITIL
LVNDKAAK
LVNDKAAKM
LVNDKAAKMY
LVYLACER
LVYLACERL
LVYLACERLL
LWLSSKPP
LWLSSKPPS
LWLSSKPPSK
LYPDYQIQ
LYPDYQIQA		LYPDYQIQA									1
LYPDYQIQAT
MEFLERTY					MEFLERTY			MEFLERTY	MEFLERTY		1	1	3
MEFLERTYL			MEFLERTYL	MEFLERTYL	MEFLERTYL		MEFLERTYL	MEFLERTYL	MEFLERTYL		1	1	6
MEFLERTYLV
MEGVPKSL					MEGVPKSL			MEGVPKSL	MEGVPKSL		1	1	3
MEGVPKSLN
MEGVPKSLNY					MEGVPKSLNY			MEGVPKSLNY	MEGVPKSLNY		1	1	3
MESPVDQD
MESPVDQDP
MESPVDQDPD
MHSLTIQM			MHSLTIQM	MHSLTIQM			MHSLTIQM				1	1	3
MHSLTIQME
MHSLTIQMES
MIAEVVGG
MIAEVVGGH
MIAEVVGGHI
MIIVSSCA
MIIVSSCAV
MIIVSSCAVA
MNQVILSA
MNQVILSAH
MNQVILSAHV
MYAFTLES
MYAFTLESV		MYAFTLESV									1
MYAFTLESVE
MYHCHSGS
MYHCHSGSK
MYHCHSGSKP
NASVRAAF
NASVRAAFV
NASVRAAFVH
NDKAAKMY
NDKAAKMYA
NDKAAKMYAF
NEYAYAKW					NEYAYAKW			NEYAYAKW	NEYAYAKW		1	1	3
NEYAYAKWK
NEYAYAKWKL		NEYAYAKWKL			NEYAYAKWKL			NEYAYAKWKL	NEYAYAKWKL		1	1	4
NHKEVQAN
NHKEVQANA			NHKEVQANA	NHKEVQANA			NHKEVQANA				1	1	3
NHKEVQANAS				NHKEVQANAS							1
NIVLTVVL
NIVLTVVLH
NIVLTVVLHQ
NKDQCPRE
NKDQCPRER
NKDQCPRERP
NQVILSAH
NQVILSAHV				NQVILSAHV							1
NQVILSAHVA				NQVILSAHVA							1
NYSGVKEL
NYSGVKELI		NYSGVKELI					NYSGVKELI				1	1	2
NYSGVKELIL		NYSGVKELIL									1
PDCLFCED
PDCLFCEDP
PDCLFCEDPC
PDYQIQAT
PDYQIQATV
PDYQIQATVM
PEELESGG
PEELESGGM
PEELESGGMY									PEELESGGMY		1
PEYKIADP
PEYKIADPI
PEYKIADPIC
PICTFIFS
PICTFIFSI
PICTFIFSIL
PKSLNYSG
PKSLNYSGV
PKSLNYSGVK
PPSKRLTF
PPSKRLTFG
PPSKRLTFGW										PPSKRLTFGW	1
PRERPEEL
PRERPEELE
PRERPEELES
PSKRLTFG
PSKRLTFGW										PSKRLTFGW	1
PSKRLTFGWH
PTEKGANE
PTEKGANEY
PTEKGANEYA
PVDQDPDC
PVDQDPDCL
PVDQDPDCLF
PVNKDQCP
PVNKDQCPR
PVNKDQCPRE
QANASVRA
QANASVRAA
QANASVRAAF
QATVMIIV
QATVMIIVS
QATVMIIVSS
QCPRERPE
QCPRERPEE
QCPRERPEEL
QDPDCLFC
QDPDCLFCE
QDPDCLFCED
QIQATVMI
QIQATVMII
QIQATVMIIV
QKPVNKDQ
QKPVNKDQC
QKPVNKDQCP
QMESPVDQ
QMESPVDQD
QMESPVDQDP
QQKPVNKD
QQKPVNKDQ
QQKPVNKDQC
QRCLGHNH
QRCLGHNHK
QRCLGHNHKE
QSISVLIS
QSISVLISA
QSISVLISAL
QVILSAHV
QVILSAHVA
QVILSAHVAT
QVVRREIA
QVVRREIAK						QVVRREIAK					1
QVVRREIAKA
RAAFVHAL			RAAFVHAL	RAAFVHAL							1	1	2
RAAFVHALG
RAAFVHALGD
RAEILGAL
RAEILGALL
RAEILGALLS
RCLGHNHK
RCLGHNHKE
RCLGHNHKEV
RDSQVVRR
RDSQVVRRE
RDSQVVRREI
REIAKALS
REIAKALSK								REIAKALSK	REIAKALSK		1	1	2
REIAKALSKS
RERPEELE
RERPEELES
RERPEELESG
RLLYPDYQ
RLLYPDYQI	RLLYPDYQI										1
RLLYPDYQIQ
RLTFGWHR
RLTFGWHRA
RLTFGWHRAE
RPEELESG
RPEELESGG
RPEELESGGM
RREIAKAL
RREIAKALS
RREIAKALSK
RTYLVNDK
RTYLVNDKA
RTYLVNDKAA
SAHVATAA
SAHVATAAS
SAHVATAASR
SAICFIFM
SAICFIFMI
SAICFIFMIA
SALIIYFK						SALIIYFK					1
SALIIYFKP
SALIIYFKPE
SASAICFI
SASAICFIF										SASAICFIF	1
SASAICFIFM
SCAVAANI
SCAVAANIV
SCAVAANIVL
SFLLSLFS
SFLLSLFSL		SFLLSLFSL									1
SFLLSLFSLW		SFLLSLFSLW								SFLLSLFSLW	1	1	2
SFTMHSLT
SFTMHSLTI		SFTMHSLTI									1
SFTMHSLTIQ
SGGMYHCH
SGGMYHCHS
SGGMYHCHSG
SGSKPTEK
SGSKPTEKG
SGSKPTEKGA
SGVKELIL
SGVKELILA
SGVKELILAV
SILCIWVV
SILCIWVVT
SILCIWVVTG
SILLMEGV
SILLMEGVP
SILLMEGVPK						SILLMEGVPK					1
SILVLAST
SILVLASTI
SILVLASTIT
SISVLISA
SISVLISAL	SISVLISAL										1
SISVLISALI
SKPPSKRL
SKPPSKRLT
SKPPSKRLTF
SKPTEKGA
SKPTEKGAN
SKPTEKGANE
SKRLTFGW										SKRLTFGW	1
SKRLTFGWH
SKRLTFGWHR
SKSFTMHS
SKSFTMHSL			SKSFTMHSL	SKSFTMHSL			SKSFTMHSL				1	1	3
SKSFTMHSLT
SLAVVTDA
SLAVVTDAA
SLAVVTDAAH
SLFSLWLS
SLFSLWLSS
SLFSLWLSSK						SLFSLWLSSK					1
SLHIWSLT
SLHIWSLTM	SLHIWSLTM										1
SLHIWSLTMN
SLNYSGVK
SLNYSGVKE
SLNYSGVKEL	SLNYSGVKEL										1
SLTIQMES
SLTIQMESP
SLTIQMESPV
SLTMNQVI
SLTMNQVIL	SLTMNQVIL										1
SLTMNQVILS
SLWLSSKP
SLWLSSKPP
SLWLSSKPPS
SPVDQDPD
SPVDQDPDC
SPVDQDPDCL
SQVVRREI
SQVVRREIA				SQVVRREIA							1
SQVVRREIAK						SQVVRREIAK					1
SRDSQVVR
SRDSQVVRR
SRDSQVVRRE
SSCAVAAN
SSCAVAANI
SSCAVAANIV
SSKPPSKR
SSKPPSKRL										SSKPPSKRL	1
SSKPPSKRLT
STITILKD
STITILKDF										STITILKDF	1
STITILKDFS
SVELQQKP
SVELQQKPV
SVELQQKPVN
SVHSLHIW										SVHSLHIW	1
SVHSLHIWS
SVHSLHIWSL	SVHSLHIWSL		SVHSLHIWSL	SVHSLHIWSL			SVHSLHIWSL				1	1	3
SVLISALI
SVLISALII
SVLISALIIY						SVLISALIIY					1
SVRAAFVH
SVRAAFVHA
SVRAAFVHAL			SVRAAFVHAL	SVRAAFVHAL			SVRAAFVHAL				1	1	3
TAASRDSQ
TAASRDSQV
TAASRDSQVV
TDAAHLLI
TDAAHLLID
TDAAHLLIDL
TEKGANEY					TEKGANEY			TEKGANEY	TEKGANEY		1	1	3
TEKGANEYA
TEKGANEYAY					TEKGANEYAY			TEKGANEYAY	TEKGANEYAY		1	1	3
TFGWHRAE
TFGWHRAEI
TFGWHRAEIL
TFIFSILV
TFIFSILVL		TFIFSILVL									1
TFIFSILVLA
TGVLVYLA
TGVLVYLAC
TGVLVYLACE
TILKDFSI
TILKDFSIL
TILKDFSILL	TILKDFSILL										1
TIQMESPV
TIQMESPVD
TIQMESPVDQ
TITILKDF
TITILKDFS
TITILKDFSI
TLESVELQ
TLESVELQQ
TLESVELQQK						TLESVELQQK					1
TMHSLTIQ
TMHSLTIQM	TMHSLTIQM		TMHSLTIQM								1	1	2
TMHSLTIQME
TMNQVILS
TMNQVILSA	TMNQVILSA			TMNQVILSA							1	1	2
TMNQVILSAH
TSFLLSLF										TSFLLSLF	1
TSFLLSLFS
TSFLLSLFSL
TVMIIVSS
TVMIIVSSC
TVMIIVSSCA
TVVLHQRC
TVVLHQRCL
TVVLHQRCLG
TYLVNDKA
TYLVNDKAA
TYLVNDKAAK
VAANIVLT
VAANIVLTV	VAANIVLTV										1
VAANIVLTVV
VATAASRD
VATAASRDS
VATAASRDSQ
VDGVLSVH
VDGVLSVHS
VDGVLSVHSL
VDQDPDCL
VDQDPDCLF					VDQDPDCLF						1
VDQDPDCLFC
VELQQKPV
VELQQKPVN
VELQQKPVNK						VELQQKPVNK					1
VGGHIAGS
VGGHIAGSL
VGGHIAGSLA
VHALGDLF			VHALGDLF				VHALGDLF				1	1	2
VHALGDLFQ
VHALGDLFQS
VHSLHIWS
VHSLHIWSL		VHSLHIWSL	VHSLHIWSL	VHSLHIWSL			VHSLHIWSL				1	1	4
VHSLHIWSLT
VILSAHVA
VILSAHVAT
VILSAHVATA
VKELILAV
VKELILAVD
VKELILAVDG
VLASTITI
VLASTITIL	VLASTITIL										1
VLASTITILK						VLASTITILK					1
VLHQRCLG
VLHQRCLGH
VLHQRCLGHN
VLISALII
VLISALIIY
VLISALIIYF
VLSVHSLH
VLSVHSLHI	VLSVHSLHI										1
VLSVHSLHIW										VLSVHSLHIW	1
VLTVVLHQ
VLTVVLHQR
VLTVVLHQRC
VLVYLACE
VLVYLACER
VLVYLACERL
VMIIVSSC
VMIIVSSCA
VMIIVSSCAV
VNDKAAKM
VNDKAAKMY
VNDKAAKMYA
VNKDQCPR
VNKDQCPRE
VNKDQCPRER
VPKSLNYS
VPKSLNYSG
VPKSLNYSGV
VQANASVR
VQANASVRA				VQANASVRA							1
VQANASVRAA
VRAAFVHA				VRAAFVHA							1
VRAAFVHAL			VRAAFVHAL	VRAAFVHAL			VRAAFVHAL				1	1	3
VRAAFVHALG
VRREIAKA
VRREIAKAL			VRREIAKAL	VRREIAKAL							1	1	2
VRREIAKALS
VSSCAVAA
VSSCAVAAN
VSSCAVAANI
VTDAAHLL
VTDAAHLLI
VTDAAHLLID
VTGVLVYL
VTGVLVYLA
VTGVLVYLAC
VVGGHIAG
VVGGHIAGS
VVGGHIAGSL
VVLHQRCL
VVLHQRCLG
VVLHQRCLGH
VVRREIAK
VVRREIAKA
VVRREIAKAL
VVTDAAHL
VVTDAAHLL	VVTDAAHLL										1
VVTDAAHLLI
VVTGVLVY
VVTGVLVYL	VVTGVLVYL										1
VVTGVLVYLA
VYLACERL		VYLACERL									1
VYLACERLL		VYLACERLL									1
VYLACERLLY		VYLACERLLY									1
WHRAEILG
WHRAEILGA			WHRAEILGA	WHRAEILGA							1	1	2
WHRAEILGAL			WHRAEILGAL	WHRAEILGAL			WHRAEILGAL				1	1	3
WKLCSASA
WKLCSASAI
WKLCSASAIC
WLSSKPPS
WLSSKPPSK						WLSSKPPSK					1
WLSSKPPSKR
WSLTMNQV
WSLTMNQVI
WSLTMNQVIL
WVVTGVLV
WVVTGVLVY
WVVTGVLVYL
YAFTLESV
YAFTLESVE
YAFTLESVEL
YAKWKLCS
YAKWKLCSA
YAKWKLCSAS
YAYAKWKL
YAYAKWKLC
YAYAKWKLCS
YFKPEYKI		YFKPEYKI									1
YFKPEYKIA
YFKPEYKIAD
YHCHSGSK
YHCHSGSKP				YHCHSGSKP							1
YHCHSGSKPT				YHCHSGSKPT							1
YKIADPIC
YKIADPICT
YKIADPICTF							YKIADPICTF				1
YLACERLL
YLACERLLY
YLACERLLYP
YLVNDKAA
YLVNDKAAK
YLVNDKAAKM	YLVNDKAAKM										1
YPDYQIQA
YPDYQIQAT			YPDYQIQAT								1
YPDYQIQATV
YQIQATVM			YQIQATVM								1
YQIQATVMI	YQIQATVMI		YQIQATVMI	YQIQATVMI			YQIQATVMI				1	1	4
YQIQATVMII
YSGVKELI
YSGVKELIL
YSGVKELILA
											202	55

## Sheet: IGRP
Predicted peptides	Predicted binders										Predicted to bind	Predicted to bind	How many HLA I
	A*02:01	A24:02	B*39:01	B*39:06	B*44:05	A*11:01	B*38:01	B*44:02	B*44:03	B*57:01	to at least 1 HLA I	to more than 1 HLA I	is it predicted to bind?
AALSHTVC
AALSHTVCG
AALSHTVCGM
AEAFEHTP
AEAFEHTPG
AEAFEHTPGI					AEAFEHTPGI			AEAFEHTPGI	AEAFEHTPGI		1	1	3
AFEHTPGI
AFEHTPGIQ
AFEHTPGIQT					AFEHTPGIQT			AFEHTPGIQT	AFEHTPGIQT		1	1	3
AFIPYSVH
AFIPYSVHM		AFIPYSVHM									1
AFIPYSVHML		AFIPYSVHML									1
AGLVRNLG
AGLVRNLGV
AGLVRNLGVL
AINSEMFL
AINSEMFLL	AINSEMFLL										1
AINSEMFLLS
AKKWCANP
AKKWCANPD
AKKWCANPDW
ALSHTVCG
ALSHTVCGM
ALSHTVCGMD
ALTSLTIL
ALTSLTILQ
ALTSLTILQL	ALTSLTILQL										1
AMGASCVW
AMGASCVWY
AMGASCVWYV	AMGASCVWYV										1
ANPDWIHI
ANPDWIHID
ANPDWIHIDT
ASCVWYVM
ASCVWYVMV
ASCVWYVMVT
ASIPLTVV
ASIPLTVVA				ASIPLTVVA							1
ASIPLTVVAF										ASIPLTVVAF	1
ASLGTYLK						ASLGTYLK					1
ASLGTYLKT
ASLGTYLKTN
ATHFPHQV
ATHFPHQVI
ATHFPHQVIL			ATHFPHQVIL	ATHFPHQVIL			ATHFPHQVIL			ATHFPHQVIL	1	1	4
AVGFYLLL
AVGFYLLLR						AVGFYLLLR					1
AVGFYLLLRV
AVIGDWLN
AVIGDWLNL	AVIGDWLNL										1
AVIGDWLNLI
AYYTFLNF		AYYTFLNF									1
AYYTFLNFM		AYYTFLNFM									1
AYYTFLNFMS
CALTSLTI
CALTSLTIL
CALTSLTILQ
CANPDWIH
CANPDWIHI
CANPDWIHID
CETGPGSP
CETGPGSPS
CETGPGSPSG
CFQFNQTV
CFQFNQTVG
CFQFNQTVGT
CGMDKFSI
CGMDKFSIT
CGMDKFSITL
CISRVFIA
CISRVFIAT
CISRVFIATH
CKSASIPL
CKSASIPLT
CKSASIPLTV
CLEQFPTT
CLEQFPTTC
CLEQFPTTCE
CRGGNNYT
CRGGNNYTL			CRGGNNYTL	CRGGNNYTL			CRGGNNYTL				1	1	3
CRGGNNYTLS
CVWYVMVT
CVWYVMVTA
CVWYVMVTAA
DFLHRNGV
DFLHRNGVL
DFLHRNGVLI
DKFSITLH
DKFSITLHR
DKFSITLHRL
DLLWSVPI
DLLWSVPIA
DLLWSVPIAK
DPRNIFFI
DPRNIFFIY
DPRNIFFIYF
DTTPFAGL
DTTPFAGLV
DTTPFAGLVR
DWIHIDTT
DWIHIDTTP
DWIHIDTTPF		DWIHIDTTPF									1
DWLNLIFK
DWLNLIFKW		DWLNLIFKW								DWLNLIFKW	1	1	2
DWLNLIFKWI
DYRAYYTF		DYRAYYTF									1
DYRAYYTFL		DYRAYYTFL									1
DYRAYYTFLN
EAFEHTPG
EAFEHTPGI
EAFEHTPGIQ
EEHLFYVL			EEHLFYVL		EEHLFYVL			EEHLFYVL	EEHLFYVL		1	1	4
EEHLFYVLS
EEHLFYVLSF					EEHLFYVLSF		EEHLFYVLSF	EEHLFYVLSF	EEHLFYVLSF		1	1	4
EHLFYVLS
EHLFYVLSF		EHLFYVLSF	EHLFYVLSF	EHLFYVLSF			EHLFYVLSF				1	1	4
EHLFYVLSFC				EHLFYVLSFC							1
EHTPGIQT				EHTPGIQT							1
EHTPGIQTA			EHTPGIQTA	EHTPGIQTA			EHTPGIQTA				1	1	3
EHTPGIQTAS				EHTPGIQTAS							1
EMFLLSCR
EMFLLSCRG
EMFLLSCRGG
EQFPTTCE
EQFPTTCET				EQFPTTCET							1
EQFPTTCETG
ETGPGSPS
ETGPGSPSG
ETGPGSPSGH
ETQIYPNH
ETQIYPNHS
ETQIYPNHSS
FAGLVRNL
FAGLVRNLG
FAGLVRNLGV
FAINSEMF
FAINSEMFL
FAINSEMFLL
FAVGFYLL
FAVGFYLLL
FAVGFYLLLR
FCKSASIP
FCKSASIPL
FCKSASIPLT
FEHTPGIQ
FEHTPGIQT
FEHTPGIQTA			FEHTPGIQTA	FEHTPGIQTA			FEHTPGIQTA				1	1	3
FFIYFPLC
FFIYFPLCF		FFIYFPLCF									1
FFIYFPLCFQ
FGHRPYWW										FGHRPYWW	1
FGHRPYWWV
FGHRPYWWVQ
FGLGFAIN
FGLGFAINS
FGLGFAINSE
FIATHFPH
FIATHFPHQ
FIATHFPHQV	FIATHFPHQV										1
FIPYSVHM
FIPYSVHML	FIPYSVHML	FIPYSVHML									1	1	2
FIPYSVHMLM
FIYFPLCF
FIYFPLCFQ
FIYFPLCFQF		FIYFPLCFQF									1
FKWILFGH
FKWILFGHR
FKWILFGHRP
FLFAVGFY
FLFAVGFYL	FLFAVGFYL										1
FLFAVGFYLL	FLFAVGFYLL										1
FLFLFAVG
FLFLFAVGF
FLFLFAVGFY
FLHRNGVL
FLHRNGVLI	FLHRNGVLI										1
FLHRNGVLII
FLLSCRGG
FLLSCRGGN
FLLSCRGGNN
FLNFMSNV	FLNFMSNV										1
FLNFMSNVG
FLNFMSNVGD
FLQIPTHE
FLQIPTHEE
FLQIPTHEEH
FLWSVFWL	FLWSVFWL										1
FLWSVFWLI	FLWSVFWLI										1
FLWSVFWLIQ
FMSNVGDP
FMSNVGDPR
FMSNVGDPRN
FNQTVGTK
FNQTVGTKM
FNQTVGTKMI
FPHQVILG
FPHQVILGV			FPHQVILGV	FPHQVILGV							1	1	2
FPHQVILGVI
FPLCFQFN
FPLCFQFNQ
FPLCFQFNQT
FPTTCETG
FPTTCETGP
FPTTCETGPG
FQFNQTVG
FQFNQTVGT				FQFNQTVGT							1
FQFNQTVGTK						FQFNQTVGTK					1
FRLLCALT
FRLLCALTS
FRLLCALTSL	FRLLCALTSL		FRLLCALTSL								1	1	2
FSITLHRL
FSITLHRLT
FSITLHRLTW										FSITLHRLTW	1
FWLIQISV
FWLIQISVC
FWLIQISVCI
FYLLLRVL		FYLLLRVL									1
FYLLLRVLN
FYLLLRVLNI
FYVLSFCK
FYVLSFCKS
FYVLSFCKSA
GASCVWYV
GASCVWYVM
GASCVWYVMV
GDPRNIFF
GDPRNIFFI
GDPRNIFFIY
GDWLNLIF
GDWLNLIFK
GDWLNLIFKW		GDWLNLIFKW			GDWLNLIFKW			GDWLNLIFKW	GDWLNLIFKW		1	1	4
GFAINSEM
GFAINSEMF		GFAINSEMF									1
GFAINSEMFL
GFYLLLRV
GFYLLLRVL
GFYLLLRVLN
GGMLVAEA
GGMLVAEAF
GGMLVAEAFE
GGNNYTLS
GGNNYTLSF
GGNNYTLSFR
GHAMGASC
GHAMGASCV			GHAMGASCV	GHAMGASCV			GHAMGASCV				1	1	3
GHAMGASCVW							GHAMGASCVW			GHAMGASCVW	1	1	2
GHRPYWWV
GHRPYWWVQ
GHRPYWWVQE
GIQTASLG
GIQTASLGT
GIQTASLGTY
GLGFAINS
GLGFAINSE
GLGFAINSEM
GLVRNLGV
GLVRNLGVL	GLVRNLGVL
GLVRNLGVLF
GMDKFSIT
GMDKFSITL	GMDKFSITL		GMDKFSITL				GMDKFSITL				1	1	3
GMDKFSITLH
GMLVAEAF
GMLVAEAFE
GMLVAEAFEH
GNNYTLSF
GNNYTLSFR
GNNYTLSFRL
GPGSPSGH
GPGSPSGHA
GPGSPSGHAM
GSPSGHAM
GSPSGHAMG
GSPSGHAMGA
GTKMIWVA
GTKMIWVAV
GTKMIWVAVI
GTYLKTNL
GTYLKTNLF		GTYLKTNLF								GTYLKTNLF	1	1	2
GTYLKTNLFL		GTYLKTNLFL									1
GVIGGMLV
GVIGGMLVA
GVIGGMLVAE
GVLFGLGF
GVLFGLGFA
GVLFGLGFAI
GVLIIQHL
GVLIIQHLQ
GVLIIQHLQK						GVLIIQHLQK					1
HAMGASCV
HAMGASCVW										HAMGASCVW	1
HAMGASCVWY
HEEHLFYV
HEEHLFYVL			HEEHLFYVL	HEEHLFYVL	HEEHLFYVL		HEEHLFYVL	HEEHLFYVL	HEEHLFYVL		1	1	6
HEEHLFYVLS
HFLQIPTH
HFLQIPTHE
HFLQIPTHEE
HFPHQVIL			HFPHQVIL	HFPHQVIL			HFPHQVIL				1	1	3
HFPHQVILG
HFPHQVILGV
HIDTTPFA				HIDTTPFA							1
HIDTTPFAG
HIDTTPFAGL
HLFYVLSF
HLFYVLSFC
HLFYVLSFCK						HLFYVLSFCK					1
HLQKDYRA
HLQKDYRAY
HLQKDYRAYY
HMLMKQSG
HMLMKQSGK
HMLMKQSGKK
HQVILGVI
HQVILGVIG
HQVILGVIGG
HRLTWSFL			HRLTWSFL	HRLTWSFL							1	1	2
HRLTWSFLW		HRLTWSFLW					HRLTWSFLW			HRLTWSFLW	1	1	3
HRLTWSFLWS
HRNGVLII				HRNGVLII							1
HRNGVLIIQ
HRNGVLIIQH
HRPYWWVQ
HRPYWWVQE
HRPYWWVQET
HSSPCLEQ
HSSPCLEQF		HSSPCLEQF								HSSPCLEQF	1	1	2
HSSPCLEQFP
HTPGIQTA				HTPGIQTA							1
HTPGIQTAS
HTPGIQTASL
HTVCGMDK
HTVCGMDKF
HTVCGMDKFS
IAKKWCAN
IAKKWCANP
IAKKWCANPD
IATHFPHQ
IATHFPHQV	IATHFPHQV										1
IATHFPHQVI
IDLLWSVP
IDLLWSVPI
IDLLWSVPIA
IDTTPFAG
IDTTPFAGL
IDTTPFAGLV
IFFIYFPL
IFFIYFPLC
IFFIYFPLCF		IFFIYFPLCF									1
IFKWILFG
IFKWILFGH
IFKWILFGHR
IGDWLNLI
IGDWLNLIF
IGDWLNLIFK
IGGMLVAE
IGGMLVAEA
IGGMLVAEAF
IHIDTTPF			IHIDTTPF				IHIDTTPF				1	1	2
IHIDTTPFA			IHIDTTPFA	IHIDTTPFA			IHIDTTPFA				1	1	3
IHIDTTPFAG
IIQHLQKD
IIQHLQKDY
IIQHLQKDYR
ILFGHRPY
ILFGHRPYW		ILFGHRPYW								ILFGHRPYW	1	1	2
ILFGHRPYWW										ILFGHRPYWW	1
ILGVIGGM
ILGVIGGML
ILGVIGGMLV
ILQLYHFL
ILQLYHFLQ
ILQLYHFLQI
INSEMFLL
INSEMFLLS
INSEMFLLSC
IPLTVVAF
IPLTVVAFI
IPLTVVAFIP
IPTHEEHL
IPTHEEHLF							IPTHEEHLF				1
IPTHEEHLFY										IPTHEEHLFY	1
IPYSVHML
IPYSVHMLM			IPYSVHMLM	IPYSVHMLM							1	1	2
IPYSVHMLMK
IQHLQKDY
IQHLQKDYR
IQHLQKDYRA
IQISVCIS
IQISVCISR
IQISVCISRV
IQTASLGT
IQTASLGTY
IQTASLGTYL
ISRVFIAT
ISRVFIATH
ISRVFIATHF										ISRVFIATHF	1
ISVCISRV
ISVCISRVF										ISVCISRVF	1
ISVCISRVFI
ITLHRLTW										ITLHRLTW	1
ITLHRLTWS
ITLHRLTWSF										ITLHRLTWSF	1
IWVAVIGD
IWVAVIGDW		IWVAVIGDW									1
IWVAVIGDWL
IYFPLCFQ
IYFPLCFQF		IYFPLCFQF									1
IYFPLCFQFN		IYFPLCFQFN									1
IYPNHSSP
IYPNHSSPC
IYPNHSSPCL		IYPNHSSPCL									1
KDYRAYYT
KDYRAYYTF		KDYRAYYTF			KDYRAYYTF			KDYRAYYTF	KDYRAYYTF		1	1	4
KDYRAYYTFL
KFSITLHR
KFSITLHRL		KFSITLHRL									1
KFSITLHRLT
KKWCANPD
KKWCANPDW
KKWCANPDWI
KMIWVAVI
KMIWVAVIG
KMIWVAVIGD
KQSGKKSQ
KSASIPLT
KSASIPLTV	KSASIPLTV									KSASIPLTV	1	1	2
KSASIPLTVV										KSASIPLTVV	1
KTNLFLFL
KTNLFLFLF		KTNLFLFLF								KTNLFLFLF	1	1	2
KTNLFLFLFA
KWCANPDW
KWCANPDWI
KWCANPDWIH
KWILFGHR
KWILFGHRP
KWILFGHRPY
LCALTSLT
LCALTSLTI
LCALTSLTIL
LCFQFNQT
LCFQFNQTV
LCFQFNQTVG
LEQFPTTC
LEQFPTTCE
LEQFPTTCET
LFAVGFYL
LFAVGFYLL		LFAVGFYLL									1
LFAVGFYLLL
LFGHRPYW										LFGHRPYW	1
LFGHRPYWW		LFGHRPYWW									1
LFGHRPYWWV
LFGLGFAI
LFGLGFAIN
LFGLGFAINS
LFLFAVGF
LFLFAVGFY
LFLFAVGFYL
LFLFLFAV
LFLFLFAVG
LFLFLFAVGF
LFYVLSFC
LFYVLSFCK
LFYVLSFCKS
LGFAINSE
LGFAINSEM
LGFAINSEMF		LGFAINSEMF									1
LGTYLKTN
LGTYLKTNL
LGTYLKTNLF										LGTYLKTNLF	1
LGVIGGML
LGVIGGMLV
LGVIGGMLVA
LGVLFGLG
LGVLFGLGF
LGVLFGLGFA
LHRLTWSF							LHRLTWSF				1
LHRLTWSFL			LHRLTWSFL	LHRLTWSFL			LHRLTWSFL				1	1	3
LHRLTWSFLW
LHRNGVLI							LHRNGVLI				1
LHRNGVLII			LHRNGVLII	LHRNGVLII			LHRNGVLII				1	1	3
LHRNGVLIIQ
LIFKWILF
LIFKWILFG
LIFKWILFGH
LIIQHLQK
LIIQHLQKD
LIIQHLQKDY
LIQISVCI
LIQISVCIS
LIQISVCISR
LKTNLFLF
LKTNLFLFL
LKTNLFLFLF
LLCALTSL
LLCALTSLT
LLCALTSLTI
LLLRVLNI
LLLRVLNID
LLLRVLNIDL
LLRVLNID
LLRVLNIDL
LLRVLNIDLL
LLSCRGGN
LLSCRGGNN
LLSCRGGNNY
LLWSVPIA
LLWSVPIAK						LLWSVPIAK					1
LLWSVPIAKK						LLWSVPIAKK					1
LMKQSGKK
LMKQSGKKS
LMKQSGKKSQ
LNFMSNVG
LNFMSNVGD
LNFMSNVGDP
LNIDLLWS
LNIDLLWSV	LNIDLLWSV
LNIDLLWSVP
LNLIFKWI
LNLIFKWIL
LNLIFKWILF
LQIPTHEE
LQIPTHEEH
LQIPTHEEHL							LQIPTHEEHL				1
LQKDYRAY
LQKDYRAYY								LQKDYRAYY			1
LQKDYRAYYT
LQLYHFLQ
LQLYHFLQI	LQLYHFLQI										1
LQLYHFLQIP
LRVLNIDL
LRVLNIDLL			LRVLNIDLL	LRVLNIDLL			LRVLNIDLL				1	1	3
LRVLNIDLLW										LRVLNIDLLW	1
LSCRGGNN
LSCRGGNNY										LSCRGGNNY	1
LSCRGGNNYT
LSFCKSAS
LSFCKSASI
LSFCKSASIP
LSFRLLCA
LSFRLLCAL										LSFRLLCAL	1
LSFRLLCALT
LSHTVCGM
LSHTVCGMD
LSHTVCGMDK
LTILQLYH
LTILQLYHF		LTILQLYHF								LTILQLYHF	1	1	2
LTILQLYHFL
LTSLTILQ
LTSLTILQL										LTSLTILQL	1
LTSLTILQLY										LTSLTILQLY	1
LTVVAFIP
LTVVAFIPY
LTVVAFIPYS
LTWSFLWS
LTWSFLWSV	LTWSFLWSV										1
LTWSFLWSVF										LTWSFLWSVF	1
LVAEAFEH
LVAEAFEHT
LVAEAFEHTP
LVRNLGVL
LVRNLGVLF										LVRNLGVLF	1
LVRNLGVLFG
LWSVFWLI
LWSVFWLIQ
LWSVFWLIQI
LWSVPIAK
LWSVPIAKK
LWSVPIAKKW		LWSVPIAKKW								LWSVPIAKKW	1	1	2
LYHFLQIP
LYHFLQIPT
LYHFLQIPTH
MDFLHRNG
MDFLHRNGV
MDFLHRNGVL
MDKFSITL
MDKFSITLH
MDKFSITLHR
MFLLSCRG
MFLLSCRGG
MFLLSCRGGN
MGASCVWY
MGASCVWYV
MGASCVWYVM
MIWVAVIG
MIWVAVIGD
MIWVAVIGDW
MKQSGKKS
MKQSGKKSQ
MLMKQSGK
MLMKQSGKK						MLMKQSGKK					1
MLMKQSGKKS
MLVAEAFE
MLVAEAFEH
MLVAEAFEHT
MSNVGDPR
MSNVGDPRN
MSNVGDPRNI
MVTAALSH
MVTAALSHT
MVTAALSHTV
NFMSNVGD
NFMSNVGDP
NFMSNVGDPR
NGVLIIQH
NGVLIIQHL
NGVLIIQHLQ
NHSSPCLE
NHSSPCLEQ
NHSSPCLEQF			NHSSPCLEQF				NHSSPCLEQF				1	1	2
NIDLLWSV
NIDLLWSVP
NIDLLWSVPI
NIFFIYFP
NIFFIYFPL
NIFFIYFPLC
NLFLFLFA
NLFLFLFAV	NLFLFLFAV										1
NLFLFLFAVG
NLGVLFGL
NLGVLFGLG
NLGVLFGLGF
NLIFKWIL
NLIFKWILF		NLIFKWILF									1
NLIFKWILFG
NNYTLSFR
NNYTLSFRL			NNYTLSFRL	NNYTLSFRL			NNYTLSFRL				1	1	3
NNYTLSFRLL		NNYTLSFRLL									1
NPDWIHID
NPDWIHIDT
NPDWIHIDTT
NQTVGTKM
NQTVGTKMI
NQTVGTKMIW										NQTVGTKMIW	1
NSEMFLLS
NSEMFLLSC
NSEMFLLSCR
NVGDPRNI
NVGDPRNIF
NVGDPRNIFF
NYTLSFRL		NYTLSFRL									1
NYTLSFRLL		NYTLSFRLL									1
NYTLSFRLLC
PCLEQFPT
PCLEQFPTT
PCLEQFPTTC
PDWIHIDT
PDWIHIDTT
PDWIHIDTTP
PFAGLVRN
PFAGLVRNL		PFAGLVRNL									1
PFAGLVRNLG
PGIQTASL
PGIQTASLG
PGIQTASLGT
PGSPSGHA
PGSPSGHAM
PGSPSGHAMG
PHQVILGV
PHQVILGVI							PHQVILGVI				1
PHQVILGVIG
PIAKKWCA
PIAKKWCAN
PIAKKWCANP
PLCFQFNQ
PLCFQFNQT
PLCFQFNQTV
PLTVVAFI
PLTVVAFIP
PLTVVAFIPY
PNHSSPCL
PNHSSPCLE
PNHSSPCLEQ
PRNIFFIY
PRNIFFIYF
PRNIFFIYFP
PSGHAMGA
PSGHAMGAS
PSGHAMGASC
PTHEEHLF
PTHEEHLFY
PTHEEHLFYV
PTTCETGP
PTTCETGPG
PTTCETGPGS
PYSVHMLM		PYSVHMLM									1
PYSVHMLMK
PYSVHMLMKQ
PYWWVQET
PYWWVQETQ
PYWWVQETQI		PYWWVQETQI									1
QETQIYPN
QETQIYPNH					QETQIYPNH			QETQIYPNH	QETQIYPNH		1	1	3
QETQIYPNHS
QFNQTVGT
QFNQTVGTK
QFNQTVGTKM
QFPTTCET
QFPTTCETG
QFPTTCETGP
QHLQKDYR
QHLQKDYRA			QHLQKDYRA	QHLQKDYRA			QHLQKDYRA				1	1	3
QHLQKDYRAY							QHLQKDYRAY				1
QIPTHEEH
QIPTHEEHL
QIPTHEEHLF		QIPTHEEHLF									1
QISVCISR
QISVCISRV
QISVCISRVF
QIYPNHSS
QIYPNHSSP
QIYPNHSSPC
QKDYRAYY
QKDYRAYYT
QKDYRAYYTF
QLYHFLQI
QLYHFLQIP
QLYHFLQIPT
QTASLGTY
QTASLGTYL
QTASLGTYLK						QTASLGTYLK					1
QTVGTKMI
QTVGTKMIW								QTVGTKMIW		QTVGTKMIW	1	1	2
QTVGTKMIWV										QTVGTKMIWV	1
QVILGVIG
QVILGVIGG
QVILGVIGGM
RAYYTFLN
RAYYTFLNF		RAYYTFLNF								RAYYTFLNF	1	1	2
RAYYTFLNFM		RAYYTFLNFM									1
RGGNNYTL
RGGNNYTLS
RGGNNYTLSF
RLLCALTS
RLLCALTSL	RLLCALTSL										1
RLLCALTSLT
RLTWSFLW										RLTWSFLW	1
RLTWSFLWS
RLTWSFLWSV	RLTWSFLWSV										1
RNGVLIIQ
RNGVLIIQH
RNGVLIIQHL
RNIFFIYF
RNIFFIYFP
RNIFFIYFPL
RNLGVLFG
RNLGVLFGL
RNLGVLFGLG
RPYWWVQE
RPYWWVQET
RPYWWVQETQ
RVFIATHF										RVFIATHF	1
RVFIATHFP
RVFIATHFPH
RVLNIDLL
RVLNIDLLW		RVLNIDLLW						RVLNIDLLW		RVLNIDLLW	1	1	3
RVLNIDLLWS										RVLNIDLLWS	1
SASIPLTV
SASIPLTVV
SASIPLTVVA
SCRGGNNY
SCRGGNNYT
SCRGGNNYTL			SCRGGNNYTL				SCRGGNNYTL				1	1	2
SCVWYVMV
SCVWYVMVT
SCVWYVMVTA
SEMFLLSC
SEMFLLSCR
SEMFLLSCRG
SFCKSASI
SFCKSASIP
SFCKSASIPL
SFLWSVFW		SFLWSVFW								SFLWSVFW	1	1	2
SFLWSVFWL		SFLWSVFWL									1
SFLWSVFWLI
SFRLLCAL
SFRLLCALT
SFRLLCALTS
SGHAMGAS
SGHAMGASC
SGHAMGASCV
SHTVCGMD
SHTVCGMDK
SHTVCGMDKF							SHTVCGMDKF				1
SIPLTVVA
SIPLTVVAF		SIPLTVVAF									1
SIPLTVVAFI
SITLHRLT
SITLHRLTW										SITLHRLTW	1
SITLHRLTWS
SLGTYLKT
SLGTYLKTN
SLGTYLKTNL
SLTILQLY
SLTILQLYH
SLTILQLYHF										SLTILQLYHF	1
SNVGDPRN
SNVGDPRNI
SNVGDPRNIF
SPCLEQFP
SPCLEQFPT
SPCLEQFPTT
SPSGHAMG
SPSGHAMGA				SPSGHAMGA							1
SPSGHAMGAS
SRVFIATH
SRVFIATHF			SRVFIATHF	SRVFIATHF			SRVFIATHF				1	1	3
SRVFIATHFP
SSPCLEQF
SSPCLEQFP
SSPCLEQFPT
SVCISRVF
SVCISRVFI
SVCISRVFIA
SVFWLIQI
SVFWLIQIS
SVFWLIQISV
SVHMLMKQ
SVHMLMKQS
SVHMLMKQSG
SVPIAKKW										SVPIAKKW	1
SVPIAKKWC
SVPIAKKWCA
TAALSHTV
TAALSHTVC
TAALSHTVCG
TASLGTYL
TASLGTYLK						TASLGTYLK					1
TASLGTYLKT
TCETGPGS
TCETGPGSP
TCETGPGSPS
TFLNFMSN
TFLNFMSNV
TFLNFMSNVG
TGPGSPSG
TGPGSPSGH
TGPGSPSGHA
THEEHLFY							THEEHLFY				1
THEEHLFYV			THEEHLFYV	THEEHLFYV			THEEHLFYV				1	1	3
THEEHLFYVL			THEEHLFYVL	THEEHLFYVL			THEEHLFYVL				1	1	3
THFPHQVI			THFPHQVI	THFPHQVI			THFPHQVI				1	1	3
THFPHQVIL		THFPHQVIL	THFPHQVIL	THFPHQVIL			THFPHQVIL				1	1	4
THFPHQVILG			THFPHQVILG	THFPHQVILG			THFPHQVILG				1	1	3
TILQLYHF
TILQLYHFL	TILQLYHFL										1
TILQLYHFLQ
TKMIWVAV				TKMIWVAV							1
TKMIWVAVI				TKMIWVAVI							1
TKMIWVAVIG
TLHRLTWS
TLHRLTWSF		TLHRLTWSF								TLHRLTWSF	1	1	2
TLHRLTWSFL
TLSFRLLC
TLSFRLLCA
TLSFRLLCAL
TNLFLFLF
TNLFLFLFA
TNLFLFLFAV
TPFAGLVR
TPFAGLVRN
TPFAGLVRNL
TPGIQTAS
TPGIQTASL			TPGIQTASL								1
TPGIQTASLG
TQIYPNHS
TQIYPNHSS				TQIYPNHSS							1
TQIYPNHSSP
TSLTILQL
TSLTILQLY						TSLTILQLY				TSLTILQLY	1	1	2
TSLTILQLYH
TTCETGPG
TTCETGPGS
TTCETGPGSP
TTPFAGLV
TTPFAGLVR						TTPFAGLVR					1
TTPFAGLVRN
TVCGMDKF
TVCGMDKFS
TVCGMDKFSI
TVGTKMIW										TVGTKMIW	1
TVGTKMIWV
TVGTKMIWVA
TVVAFIPY
TVVAFIPYS
TVVAFIPYSV
TWSFLWSV
TWSFLWSVF		TWSFLWSVF									1
TWSFLWSVFW		TWSFLWSVFW								TWSFLWSVFW	1	1	2
TYLKTNLF		TYLKTNLF									1
TYLKTNLFL		TYLKTNLFL					TYLKTNLFL				1	1	2
TYLKTNLFLF		TYLKTNLFLF									1
VAEAFEHT
VAEAFEHTP
VAEAFEHTPG
VAFIPYSV
VAFIPYSVH
VAFIPYSVHM		VAFIPYSVHM									1
VAVIGDWL
VAVIGDWLN
VAVIGDWLNL
VCGMDKFS
VCGMDKFSI
VCGMDKFSIT
VCISRVFI
VCISRVFIA
VCISRVFIAT
VFIATHFP
VFIATHFPH
VFIATHFPHQ
VFWLIQIS
VFWLIQISV
VFWLIQISVC
VGDPRNIF
VGDPRNIFF		VGDPRNIFF					VGDPRNIFF			VGDPRNIFF	1	1	3
VGDPRNIFFI
VGFYLLLR
VGFYLLLRV
VGFYLLLRVL
VGTKMIWV
VGTKMIWVA
VGTKMIWVAV
VHMLMKQS
VHMLMKQSG				VHMLMKQSG							1
VHMLMKQSGK
VIGDWLNL
VIGDWLNLI	VIGDWLNLI										1
VIGDWLNLIF
VIGGMLVA
VIGGMLVAE
VIGGMLVAEA
VILGVIGG
VILGVIGGM
VILGVIGGML
VLFGLGFA
VLFGLGFAI	VLFGLGFAI										1
VLFGLGFAIN
VLIIQHLQ
VLIIQHLQK						VLIIQHLQK					1
VLIIQHLQKD
VLNIDLLW										VLNIDLLW	1
VLNIDLLWS
VLNIDLLWSV	VLNIDLLWSV										1
VLSFCKSA
VLSFCKSAS
VLSFCKSASI
VMVTAALS
VMVTAALSH
VMVTAALSHT
VPIAKKWC
VPIAKKWCA
VPIAKKWCAN
VQETQIYP
VQETQIYPN
VQETQIYPNH
VRNLGVLF
VRNLGVLFG
VRNLGVLFGL
VTAALSHT
VTAALSHTV	VTAALSHTV									VTAALSHTV	1	1	2
VTAALSHTVC
VVAFIPYS
VVAFIPYSV	VVAFIPYSV										1
VVAFIPYSVH
VWYVMVTA
VWYVMVTAA
VWYVMVTAAL
WCANPDWI
WCANPDWIH
WCANPDWIHI
WIHIDTTP
WIHIDTTPF
WIHIDTTPFA				WIHIDTTPFA							1
WILFGHRP
WILFGHRPY
WILFGHRPYW										WILFGHRPYW	1
WLIQISVC
WLIQISVCI	WLIQISVCI										1
WLIQISVCIS
WLNLIFKW
WLNLIFKWI
WLNLIFKWIL
WSFLWSVF
WSFLWSVFW										WSFLWSVFW	1
WSFLWSVFWL
WSVFWLIQ
WSVFWLIQI
WSVFWLIQIS
WSVPIAKK
WSVPIAKKW								WSVPIAKKW	WSVPIAKKW	WSVPIAKKW	1	1	3
WSVPIAKKWC										WSVPIAKKWC	1
WVAVIGDW
WVAVIGDWL
WVAVIGDWLN
WVQETQIY
WVQETQIYP
WVQETQIYPN
WWVQETQI
WWVQETQIY
WWVQETQIYP
WYVMVTAA
WYVMVTAAL		WYVMVTAAL									1
WYVMVTAALS
YFPLCFQF		YFPLCFQF									1
YFPLCFQFN
YFPLCFQFNQ
YHFLQIPT			YHFLQIPT	YHFLQIPT							1	1	2
YHFLQIPTH			YHFLQIPTH	YHFLQIPTH			YHFLQIPTH				1	1	3
YHFLQIPTHE
YLKTNLFL	YLKTNLFL										1
YLKTNLFLF	YLKTNLFLF	YLKTNLFLF									1	1	2
YLKTNLFLFL	YLKTNLFLFL										1
YLLLRVLN
YLLLRVLNI	YLLLRVLNI										1
YLLLRVLNID
YPNHSSPC
YPNHSSPCL			YPNHSSPCL	YPNHSSPCL			YPNHSSPCL				1	1	3
YPNHSSPCLE
YRAYYTFL			YRAYYTFL	YRAYYTFL							1	1	2
YRAYYTFLN
YRAYYTFLNF
YSVHMLMK
YSVHMLMKQ
YSVHMLMKQS
YTFLNFMS
YTFLNFMSN
YTFLNFMSNV
YTLSFRLL
YTLSFRLLC
YTLSFRLLCA
YVLSFCKS
YVLSFCKSA
YVLSFCKSAS
YVMVTAAL
YVMVTAALS
YVMVTAALSH
YWWVQETQ
YWWVQETQI		YWWVQETQI									1
YWWVQETQIY
YYTFLNFM
YYTFLNFMS
YYTFLNFMSN
											197	62

## Sheet: IAPP
Predicted peptides	Predicted binders										Predicted to bind	Predicted to bind	How many HLA I
	A*02:01	A24:02	B*39:01	B*39:06	B*44:05	A*11:01	B*38:01	B*44:02	B*44:03	B*57:01	to at least 1 HLA I	to more than 1 HLA I	is it predicted to bind?
AILSSTNV
AILSSTNVG
AILSSTNVGS
ALNHLKAT
ALNHLKATP
ALNHLKATPI
ANFLVHSS
ANFLVHSSN
ANFLVHSSNN
ATCATQRL
ATCATQRLA
ATCATQRLAN
ATPIESHQ
ATPIESHQV
ATPIESHQVE
ATQRLANF
ATQRLANFL
ATQRLANFLV
AVEVLKRE
AVEVLKREP
AVEVLKREPL
CATQRLAN
CATQRLANF
CATQRLANFL
CNTATCAT
CNTATCATQ
CNTATCATQR
EKRKCNTA
EKRKCNTAT
EKRKCNTATC
EPLNYLPL
ESHQVEKR
ESHQVEKRK
ESHQVEKRKC
EVLKREPL
EVLKREPLN
EVLKREPLNY
FGAILSST
FGAILSSTN
FGAILSSTNV
FLIVLSVA
FLIVLSVAL	FLIVLSVAL		FLIVLSVAL								1	1	2
FLIVLSVALN
FLVHSSNN
FLVHSSNNF		FLVHSSNNF									1
FLVHSSNNFG
GAILSSTN
GAILSSTNV
GAILSSTNVG
GILKLQVF
GILKLQVFL	GILKLQVFL										1
GILKLQVFLI
GKRNAVEV
GKRNAVEVL
GKRNAVEVLK
GSNTYGKR
GSNTYGKRN
GSNTYGKRNA
HLKATPIE
HLKATPIES
HLKATPIESH
HQVEKRKC
HQVEKRKCN
HQVEKRKCNT
HSSNNFGA
HSSNNFGAI
HSSNNFGAIL
IESHQVEK
IESHQVEKR
IESHQVEKRK
ILKLQVFL
ILKLQVFLI	ILKLQVFLI										1
ILKLQVFLIV
ILSSTNVG
ILSSTNVGS
ILSSTNVGSN
IVLSVALN
IVLSVALNH						IVLSVALNH					1
IVLSVALNHL
KATPIESH
KATPIESHQ
KATPIESHQV
KCNTATCA
KCNTATCAT
KCNTATCATQ
KLQVFLIV
KLQVFLIVL	KLQVFLIVL										1
KLQVFLIVLS
KREPLNYL
KREPLNYLP
KREPLNYLPL			KREPLNYLPL				KREPLNYLPL				1	1	2
KRKCNTAT
KRKCNTATC
KRKCNTATCA
KRNAVEVL
KRNAVEVLK
KRNAVEVLKR
LANFLVHS
LANFLVHSS
LANFLVHSSN
LIVLSVAL
LIVLSVALN
LIVLSVALNH
LKATPIES
LKATPIESH
LKATPIESHQ
LKLQVFLI
LKLQVFLIV
LKLQVFLIVL
LKREPLNY
LKREPLNYL			LKREPLNYL								1
LKREPLNYLP
LNHLKATP
LNHLKATPI
LNHLKATPIE
LQVFLIVL
LQVFLIVLS
LQVFLIVLSV
LSSTNVGS
LSSTNVGSN
LSSTNVGSNT
LSVALNHL
LSVALNHLK						LSVALNHLK					1
LSVALNHLKA
LVHSSNNF
LVHSSNNFG
LVHSSNNFGA
MGILKLQV
MGILKLQVF		MGILKLQVF								MGILKLQVF	1	1	2
MGILKLQVFL
NAVEVLKR
NAVEVLKRE
NAVEVLKREP
NFGAILSS
NFGAILSST
NFGAILSSTN
NFLVHSSN
NFLVHSSNN
NFLVHSSNNF		NFLVHSSNNF									1
NHLKATPI			NHLKATPI	NHLKATPI			NHLKATPI				1	1	3
NHLKATPIE
NHLKATPIES				NHLKATPIES							1
NNFGAILS
NNFGAILSS
NNFGAILSST
NTATCATQ
NTATCATQR						NTATCATQR					1
NTATCATQRL
NTYGKRNA
NTYGKRNAV
NTYGKRNAVE
NVGSNTYG
NVGSNTYGK						NVGSNTYGK					1
NVGSNTYGKR
PIESHQVE
PIESHQVEK
PIESHQVEKR
QRLANFLV
QRLANFLVH
QRLANFLVHS
QVEKRKCN
QVEKRKCNT
QVEKRKCNTA
QVFLIVLS
QVFLIVLSV	QVFLIVLSV										1
QVFLIVLSVA
REPLNYLP
REPLNYLPL					REPLNYLPL						1
RKCNTATC
RKCNTATCA
RKCNTATCAT
RLANFLVH
RLANFLVHS	RLANFLVHS										1
RLANFLVHSS
RNAVEVLK
RNAVEVLKR
RNAVEVLKRE
SHQVEKRK
SHQVEKRKC			SHQVEKRKC	SHQVEKRKC							1	1	2
SHQVEKRKCN
SNNFGAIL
SNNFGAILS
SNNFGAILSS
SNTYGKRN
SNTYGKRNA
SNTYGKRNAV
SSNNFGAI
SSNNFGAIL
SSNNFGAILS
SSTNVGSN
SSTNVGSNT
SSTNVGSNTY										SSTNVGSNTY	1
STNVGSNT
STNVGSNTY						STNVGSNTY				STNVGSNTY	1	1	2
STNVGSNTYG
SVALNHLK						SVALNHLK					1
SVALNHLKA
SVALNHLKAT
TATCATQR
TATCATQRL
TATCATQRLA
TCATQRLA
TCATQRLAN
TCATQRLANF
TNVGSNTY
TNVGSNTYG
TNVGSNTYGK						TNVGSNTYGK					1
TPIESHQV
TPIESHQVE
TPIESHQVEK						TPIESHQVEK					1
TQRLANFL
TQRLANFLV
TQRLANFLVH
TYGKRNAV
TYGKRNAVE
TYGKRNAVEV
VALNHLKA
VALNHLKAT
VALNHLKATP
VEKRKCNT
VEKRKCNTA
VEKRKCNTAT
VEVLKREP
VEVLKREPL					VEVLKREPL			VEVLKREPL	VEVLKREPL		1	1	3
VEVLKREPLN
VFLIVLSV
VFLIVLSVA
VFLIVLSVAL
VGSNTYGK
VGSNTYGKR
VGSNTYGKRN
VHSSNNFG
VHSSNNFGA			VHSSNNFGA	VHSSNNFGA			VHSSNNFGA				1	1	3
VHSSNNFGAI			VHSSNNFGAI				VHSSNNFGAI				1	1	2
VLKREPLN
VLKREPLNY
VLKREPLNYL	VLKREPLNYL										1
VLSVALNH
VLSVALNHL	VLSVALNHL										1
VLSVALNHLK						VLSVALNHLK					1
YGKRNAVE
YGKRNAVEV
YGKRNAVEVL
											30	9

## Sheet: IA-2
Predicted peptides	Predicted binders										Predicted to bind	Predicted to bind	How many HLA I
	A*02:01	A24:02	B*39:01	B*39:06	B*44:05	A*11:01	B*38:01	B*44:02	B*44:03	B*57:01	to at least 1 HLA I	to more than 1 HLA I	is it predicted to bind?
AAAVLPQT
AAAVLPQTA				AAAVLPQTA							1
AAAVLPQTAH
AAEEYGYI
AAEEYGYIV
AAEEYGYIVT
AALGPEGA
AALGPEGAH
AALGPEGAHG
AALQRLAA
AALQRLAAV	AALQRLAAV										1
AALQRLAAVL
AAQASPSS
AAQASPSSH
AAQASPSSHS
AAQHRLPQ
AAQHRLPQP
AAQHRLPQPP
AARPPVTP
AARPPVTPV
AARPPVTPVL			AARPPVTPVL				AARPPVTPVL				1	1	2
AATLEHVR
AATLEHVRD
AATLEHVRDQ
AAVLAGYG
AAVLAGYGV
AAVLAGYGVE
AAVLPQTA
AAVLPQTAH
AAVLPQTAHS
ADFWQMVW					ADFWQMVW			ADFWQMVW	ADFWQMVW		1	1	3
ADFWQMVWE
ADFWQMVWES
ADIKKTME
ADIKKTMEG
ADIKKTMEGP
ADVTQQAG
ADVTQQAGL
ADVTQQAGLV
AEAPALFS
AEAPALFSR								AEAPALFSR	AEAPALFSR		1	1	2
AEAPALFSRT
AEDSPEGY					AEDSPEGY			AEDSPEGY	AEDSPEGY		1	1	3
AEDSPEGYE
AEDSPEGYEK								AEDSPEGYEK	AEDSPEGYEK		1	1	2
AEEVNAIL					AEEVNAIL						1
AEEVNAILK
AEEVNAILKA					AEEVNAILKA				AEEVNAILKA		1	1	2
AEEYGYIV
AEEYGYIVT
AEEYGYIVTD
AEGPPEPS
AEGPPEPSR					AEGPPEPSR			AEGPPEPSR	AEGPPEPSR		1	1	3
AEGPPEPSRV					AEGPPEPSRV			AEGPPEPSRV	AEGPPEPSRV		1	1	3
AEGTPAST
AEGTPASTR								AEGTPASTR	AEGTPASTR		1	1	2
AEGTPASTRP
AELLPPLL					AELLPPLL			AELLPPLL	AELLPPLL		1	1	3
AELLPPLLE								AELLPPLLE	AELLPPLLE		1	1	2
AELLPPLLEH					AELLPPLLEH			AELLPPLLEH	AELLPPLLEH		1	1	3
AELPARTS
AELPARTSP					AELPARTSP			AELPARTSP	AELPARTSP		1	1	3
AELPARTSPM					AELPARTSPM			AELPARTSPM	AELPARTSPM		1	1	3
AEPNTCAT
AEPNTCATA
AEPNTCATAQ
AGASSSLS
AGASSSLSP
AGASSSLSPL
AGELLLQD
AGELLLQDI
AGELLLQDIP
AGLLVALA
AGLLVALAV
AGLLVALAVA
AGLVKSEL
AGLVKSELE
AGLVKSELEA
AGQPSARP
AGQPSARPA
AGQPSARPAA
AGRNPGGV
AGRNPGGVV
AGRNPGGVVN
AGRTGTYI
AGRTGTYIL
AGRTGTYILI
AGVAGLLV
AGVAGLLVA
AGVAGLLVAL
AGYGVELR
AGYGVELRQ
AGYGVELRQL
AHGCLFDR
AHGCLFDRR
AHGCLFDRRL
AHGDTTFE
AHGDTTFEY			AHGDTTFEY	AHGDTTFEY	AHGDTTFEY		AHGDTTFEY	AHGDTTFEY	AHGDTTFEY		1	1	6
AHGDTTFEYQ
AHSTSPMR
AHSTSPMRS
AHSTSPMRSV			AHSTSPMRSV	AHSTSPMRSV			AHSTSPMRSV				1	1	3
AILKALPQ
AKEWQALC
AKEWQALCA
AKEWQALCAY					AKEWQALCAY			AKEWQALCAY	AKEWQALCAY		1	1	3
AKGVKEID
AKGVKEIDI
AKGVKEIDIA
ALAGVAGL
ALAGVAGLL	ALAGVAGLL										1
ALAGVAGLLV	ALAGVAGLLV										1
ALAVALCV
ALAVALCVR
ALAVALCVRQ
ALCAYQAE
ALCAYQAEP
ALCAYQAEPN
ALCVRQHA
ALCVRQHAR
ALCVRQHARQ
ALFSRTAS
ALFSRTASK						ALFSRTASK					1
ALFSRTASKG
ALGPEGAH
ALGPEGAHG
ALGPEGAHGD
ALLQPYLF		ALLQPYLF									1
ALLQPYLFH						ALLQPYLFH					1
ALLQPYLFHQ
ALQRLAAV
ALQRLAAVL	ALQRLAAVL										1
ALQRLAAVLA
ALTAVAEE
ALTAVAEEV	ALTAVAEEV										1
ALTAVAEEVN
ALTFRIRH
ALTFRIRHN
ALTFRIRHNE
ANMDISTG
ANMDISTGH
ANMDISTGHM
APAAQHRL
APAAQHRLP
APAAQHRLPQ
APALFSRT
APALFSRTA				APALFSRTA							1
APALFSRTAS
APKRPGPA
APKRPGPAG
APKRPGPAGE
APSRARVP
APSRARVPR
APSRARVPRL
AQANMDIS
AQANMDIST
AQANMDISTG
AQASPSSH
AQASPSSHS
AQASPSSHSS
AQELPAPS
AQELPAPSR						AQELPAPSR					1
AQELPAPSRA					AQELPAPSRA			AQELPAPSRA	AQELPAPSRA		1	1	3
AQGEGNIK
AQGEGNIKK						AQGEGNIKK					1
AQGEGNIKKN
AQHRLPQP
AQHRLPQPP
AQHRLPQPPV
AQLFQDSG
AQLFQDSGL							AQLFQDSGL				1
AQLFQDSGLL
AQTGLQIL
AQTGLQILQ
AQTGLQILQT
ARIKLKVE
ARIKLKVES				ARIKLKVES							1
ARIKLKVESS
ARPAAEEY
ARPAAEEYG
ARPAAEEYGY
ARPLLQVT
ARPLLQVTS				ARPLLQVTS							1
ARPLLQVTSP
ARPPVTPV				ARPPVTPV							1
ARPPVTPVL		ARPPVTPVL	ARPPVTPVL	ARPPVTPVL			ARPPVTPVL				1	1	4
ARPPVTPVLL			ARPPVTPVLL				ARPPVTPVLL				1	1	2
ARQQDKER
ARQQDKERL			ARQQDKERL				ARQQDKERL				1	1	2
ARQQDKERLA
ARTSPMPG
ARTSPMPGH
ARTSPMPGHP
ARVPRLPE
ARVPRLPEQ
ARVPRLPEQG
ASKGIFGD
ASKGIFGDH
ASKGIFGDHP
ASLYHVYE
ASLYHVYEV	ASLYHVYEV										1
ASLYHVYEVN
ASPAVQPD
ASPAVQPDA
ASPAVQPDAA
ASPIIEHD
ASPIIEHDP
ASPIIEHDPR
ASPSSHSS
ASPSSHSST
ASPSSHSSTP
ASPTSSEV
ASPTSSEVQ
ASPTSSEVQQ
ASSSLSPL
ASSSLSPLQ
ASSSLSPLQA
ASTRPLLD
ASTRPLLDF										ASTRPLLDF	1
ASTRPLLDFR						ASTRPLLDFR					1
ATAQGEGN
ATAQGEGNI
ATAQGEGNIK						ATAQGEGNIK					1
ATKSLFNR
ATKSLFNRA
ATKSLFNRAE
ATLEHVRD
ATLEHVRDQ
ATLEHVRDQR						ATLEHVRDQR					1
ATQGPLSH
ATQGPLSHT
ATQGPLSHTI										ATQGPLSHTI	1
AVAEEVNA
AVAEEVNAI	AVAEEVNAI										1
AVAEEVNAIL
AVALCVRQ
AVALCVRQH
AVALCVRQHA
AVLAGYGV
AVLAGYGVE
AVLAGYGVEL	AVLAGYGVEL										1
AVLPQTAH
AVLPQTAHS
AVLPQTAHST
AVQPDAAL
AVQPDAALQ
AVQPDAALQR						AVQPDAALQR					1
AVSAHGCL
AVSAHGCLF
AVSAHGCLFD
AYIATQGP
AYIATQGPL		AYIATQGPL									1
AYIATQGPLS
AYMEDHLR
AYMEDHLRN
AYMEDHLRNR
AYQAEPNT
AYQAEPNTC
AYQAEPNTCA
CATAQGEG
CATAQGEGN
CATAQGEGNI
CAYQAEPN
CAYQAEPNT
CAYQAEPNTC
CDRYWPDE
CDRYWPDEG
CDRYWPDEGA
CEDFLVRS
CEDFLVRSF					CEDFLVRSF			CEDFLVRSF	CEDFLVRSF		1	1	3
CEDFLVRSFY								CEDFLVRSFY	CEDFLVRSFY		1	1	2
CEEPAQAN
CEEPAQANM					CEEPAQANM			CEEPAQANM	CEEPAQANM		1	1	3
CEEPAQANMD
CIQDGLFG
CIQDGLFGQ
CIQDGLFGQC
CLFDRRLC
CLFDRRLCS
CLFDRRLCSH
CLLLLSSR
CLLLLSSRP
CLLLLSSRPG
CPIIVHCS
CPIIVHCSD
CPIIVHCSDG
CQVGVGQA
CQVGVGQAR
CQVGVGQARP
CRQHMATK
CRQHMATKS
CRQHMATKSL
CSAVSAHG
CSAVSAHGC
CSAVSAHGCL
CSDGAGRT
CSDGAGRTG
CSDGAGRTGT
CSHLEVCI
CSHLEVCIQ
CSHLEVCIQD
CTVIVMLT
CTVIVMLTP
CTVIVMLTPL
CVRQHARQ
CVRQHARQQ
CVRQHARQQD
CYRGRSCP
CYRGRSCPI
CYRGRSCPII
DAALQRLA
DAALQRLAA				DAALQRLAA							1
DAALQRLAAV
DAAQASPS
DAAQASPSS
DAAQASPSSH
DDLTQYVI
DDLTQYVIS
DDLTQYVISQ
DEGASLYH
DEGASLYHV					DEGASLYHV			DEGASLYHV	DEGASLYHV		1	1	3
DEGASLYHVY					DEGASLYHVY			DEGASLYHVY	DEGASLYHVY		1	1	3
DFLPYDHA
DFLPYDHAR
DFLPYDHARI
DFLVRSFY
DFLVRSFYL		DFLVRSFYL									1
DFLVRSFYLK
DFRRKVNK
DFRRKVNKC
DFRRKVNKCY
DFWQMVWE
DFWQMVWES
DFWQMVWESG
DGAGRTGT
DGAGRTGTY
DGAGRTGTYI
DGLFGQCQ
DGLFGQCQV
DGLFGQCQVG
DGSRVSEG
DGSRVSEGS
DGSRVSEGSP
DGVKQCDR
DGVKQCDRY
DGVKQCDRYW
DHARIKLK
DHARIKLKV			DHARIKLKV	DHARIKLKV			DHARIKLKV				1	1	3
DHARIKLKVE
DHLRNRDR
DHLRNRDRL			DHLRNRDRL	DHLRNRDRL			DHLRNRDRL				1	1	3
DHLRNRDRLA				DHLRNRDRLA							1
DHPGHSYG
DHPGHSYGD
DHPGHSYGDL			DHPGHSYGDL				DHPGHSYGDL				1	1	2
DIAATLEH
DIAATLEHV
DIAATLEHVR
DIKKTMEG
DIKKTMEGP
DIKKTMEGPV
DIPTGSAP
DIPTGSAPA
DIPTGSAPAA
DISTGHMI
DISTGHMIL
DISTGHMILA
DKERLAAL
DKERLAALG
DKERLAALGP
DLCRQHMA
DLCRQHMAT
DLCRQHMATK
DLPGPSPA
DLPGPSPAQ
DLPGPSPAQL
DLTQYVIS
DLTQYVISQ
DLTQYVISQE
DMVLNRMA
DMVLNRMAK
DMVLNRMAKG
DPRMPAYI
DPRMPAYIA
DPRMPAYIAT				DPRMPAYIAT							1
DQFEFALT
DQFEFALTA			DQFEFALTA	DQFEFALTA			DQFEFALTA				1	1	3
DQFEFALTAV				DQFEFALTAV							1
DQNVVGPA
DQNVVGPAL			DQNVVGPAL	DQNVVGPAL			DQNVVGPAL				1	1	3
DQNVVGPALT
DQRPGLVR
DQRPGLVRS
DQRPGLVRSK
DRGEKPAS
DRGEKPASP				DRGEKPASP							1
DRGEKPASPA				DRGEKPASPA							1
DRLAKEWQ
DRLAKEWQA			DRLAKEWQA	DRLAKEWQA							1	1	2
DRLAKEWQAL			DRLAKEWQAL	DRLAKEWQAL			DRLAKEWQAL				1	1	3
DRRLCSHL
DRRLCSHLE
DRRLCSHLEV
DRSGLAPK
DRSGLAPKR
DRSGLAPKRP
DRYWPDEG
DRYWPDEGA			DRYWPDEGA	DRYWPDEGA							1	1	2
DRYWPDEGAS
DSGLLYLA
DSGLLYLAQ
DSGLLYLAQE
DSPEGYEK
DSPEGYEKE
DSPEGYEKEG
DTAELPAR
DTAELPART
DTAELPARTS
DTTFEYQD
DTTFEYQDL
DTTFEYQDLC
DVTQQAGL
DVTQQAGLV
DVTQQAGLVK
DYINASPI
DYINASPII		DYINASPII					DYINASPII				1	1	2
DYINASPIIE
EAAAVLPQ
EAAAVLPQT
EAAAVLPQTA
EAPALFSR
EAPALFSRT
EAPALFSRTA
EAQTGLQI
EAQTGLQIL
EAQTGLQILQ
EDFLVRSF					EDFLVRSF			EDFLVRSF	EDFLVRSF		1	1	3
EDFLVRSFY								EDFLVRSFY	EDFLVRSFY		1	1	2
EDFLVRSFYL
EDGVKQCD
EDGVKQCDR
EDGVKQCDRY
EDHLRNRD
EDHLRNRDR
EDHLRNRDRL							EDHLRNRDRL				1
EDSPEGYE
EDSPEGYEK
EDSPEGYEKE
EEAAAVLP
EEAAAVLPQ
EEAAAVLPQT
EEPAQANM
EEPAQANMD
EEPAQANMDI					EEPAQANMDI						1
EEVNAILK
EEVNAILKA					EEVNAILKA			EEVNAILKA	EEVNAILKA		1	1	3
EEVNAILKAL					EEVNAILKAL			EEVNAILKAL	EEVNAILKAL		1	1	3
EEYGYIVT
EEYGYIVTD
EEYGYIVTDQ
EFALTAVA
EFALTAVAE
EFALTAVAEE
EGAHGDTT
EGAHGDTTF
EGAHGDTTFE
EGASLYHV
EGASLYHVY
EGASLYHVYE
EGLGDRGE
EGLGDRGEK
EGLGDRGEKP
EGNIKKNR
EGNIKKNRH
EGNIKKNRHP
EGPPEPSR
EGPPEPSRV
EGPPEPSRVS
EGPVEGRD
EGPVEGRDT
EGPVEGRDTA
EGRDTAEL
EGRDTAELP
EGRDTAELPA
EGSPGMVS
EGSPGMVSV
EGSPGMVSVG
EGTPASTR
EGTPASTRP
EGTPASTRPL
EGYEKEGL
EGYEKEGLG
EGYEKEGLGD
EHDPRMPA			EHDPRMPA	EHDPRMPA							1	1	2
EHDPRMPAY			EHDPRMPAY	EHDPRMPAY	EHDPRMPAY		EHDPRMPAY	EHDPRMPAY	EHDPRMPAY		1	1	6
EHDPRMPAYI			EHDPRMPAYI	EHDPRMPAYI			EHDPRMPAYI				1	1	3
EHIWCEDF							EHIWCEDF				1
EHIWCEDFL			EHIWCEDFL				EHIWCEDFL				1	1	2
EHIWCEDFLV							EHIWCEDFLV				1
EHLLLPPQ
EHLLLPPQP			EHLLLPPQP	EHLLLPPQP			EHLLLPPQP				1	1	3
EHLLLPPQPP				EHLLLPPQPP							1
EHVRDQRP
EHVRDQRPG
EHVRDQRPGL			EHVRDQRPGL	EHVRDQRPGL			EHVRDQRPGL				1	1	3
EIDIAATL
EIDIAATLE
EIDIAATLEH
EKEGLGDR
EKEGLGDRG
EKEGLGDRGE
EKKSPLGQ
EKKSPLGQS
EKKSPLGQSQ
EKPASPAV
EKPASPAVQ
EKPASPAVQP
ELEAQTGL
ELEAQTGLQ
ELEAQTGLQI					ELEAQTGLQI			ELEAQTGLQI	ELEAQTGLQI		1	1	3
ELLLQDIP
ELLLQDIPT
ELLLQDIPTG
ELLPPLLE
ELLPPLLEH
ELLPPLLEHL	ELLPPLLEHL										1
ELPAPSRA
ELPAPSRAR
ELPAPSRARV
ELPARTSP
ELPARTSPM
ELPARTSPMP
ELRQLTPE
ELRQLTPEQ
ELRQLTPEQL			ELRQLTPEQL				ELRQLTPEQL				1	1	2
EMERIPRL					EMERIPRL			EMERIPRL			1	1	2
EMERIPRLR
EMERIPRLRP
EPALLQPY
EPALLQPYL			EPALLQPYL								1
EPALLQPYLF
EPAQANMD
EPAQANMDI
EPAQANMDIS
EPNTCATA
EPNTCATAQ
EPNTCATAQG
EPPKAARP
EPPKAARPP
EPPKAARPPV
EPRPRDRS
EPRPRDRSG
EPRPRDRSGL
EPSRVSSV
EPSRVSSVS
EPSRVSSVSS
EQGSSSRA
EQGSSSRAE
EQGSSSRAED
EQLSTLLT
EQLSTLLTL	EQLSTLLTL		EQLSTLLTL	EQLSTLLTL	EQLSTLLTL		EQLSTLLTL	EQLSTLLTL	EQLSTLLTL		1	1	7
EQLSTLLTLL			EQLSTLLTLL				EQLSTLLTLL				1	1	2
EQNLSLAD
EQNLSLADV
EQNLSLADVT
ERIPRLRP
ERIPRLRPP				ERIPRLRPP							1
ERIPRLRPPE
ERLAALGP
ERLAALGPE
ERLAALGPEG
ESGCTVIV
ESGCTVIVM
ESGCTVIVML
ESSPSRSD
ESSPSRSDY
ESSPSRSDYI
ETRTLTQF
ETRTLTQFH
ETRTLTQFHF										ETRTLTQFHF	1
EVCIQDGL
EVCIQDGLF
EVCIQDGLFG
EVNAILKA
EVNAILKAL
EVNAILKALP
EVNLVSEH
EVNLVSEHI
EVNLVSEHIW										EVNLVSEHIW	1
EVQQVPSP
EVQQVPSPV
EVQQVPSPVS
EWQALCAY
EWQALCAYQ
EWQALCAYQA
EYGYIVTD
EYGYIVTDQ
EYGYIVTDQN
EYQDLCRQ
EYQDLCRQH
EYQDLCRQHM		EYQDLCRQHM									1
FALTAVAE
FALTAVAEE
FALTAVAEEV	FALTAVAEEV										1
FDRRLCSH
FDRRLCSHL
FDRRLCSHLE
FEFALTAV
FEFALTAVA				FEFALTAVA							1
FEFALTAVAE
FEYQDLCR
FEYQDLCRQ
FEYQDLCRQH									FEYQDLCRQH		1
FGDHPGHS
FGDHPGHSY
FGDHPGHSYG
FGQCQVGV
FGQCQVGVG
FGQCQVGVGQ
FGSRDGSR
FGSRDGSRV
FGSRDGSRVS
FHFLSWPA			FHFLSWPA	FHFLSWPA							1	1	2
FHFLSWPAE				FHFLSWPAE							1
FHFLSWPAEG
FHQFGSRD
FHQFGSRDG
FHQFGSRDGS
FLPYDHAR
FLPYDHARI	FLPYDHARI										1
FLPYDHARIK
FLSWPAEG
FLSWPAEGT
FLSWPAEGTP
FLVRSFYL	FLVRSFYL										1
FLVRSFYLK						FLVRSFYLK					1
FLVRSFYLKN
FNRAEGPP
FNRAEGPPE
FNRAEGPPEP				FNRAEGPPEP							1
FQDSGLLY
FQDSGLLYL	FQDSGLLYL		FQDSGLLYL	FQDSGLLYL			FQDSGLLYL				1	1	4
FQDSGLLYLA
FRIRHNEQ
FRIRHNEQN
FRIRHNEQNL			FRIRHNEQNL								1
FRRKVNKC
FRRKVNKCY
FRRKVNKCYR
FSDAAQAS
FSDAAQASP
FSDAAQASPS
FSRTASKG
FSRTASKGI
FSRTASKGIF										FSRTASKGIF	1
FWQMVWES
FWQMVWESG
FWQMVWESGC
FYLKNVQT
FYLKNVQTQ
FYLKNVQTQE
GADIKKTM
GADIKKTME
GADIKKTMEG
GAGASSSL
GAGASSSLS
GAGASSSLSP
GAGRNPGG
GAGRNPGGV
GAGRNPGGVV
GAGRTGTY
GAGRTGTYI
GAGRTGTYIL
GAHGDTTF
GAHGDTTFE
GAHGDTTFEY							GAHGDTTFEY				1
GASLYHVY
GASLYHVYE
GASLYHVYEV
GASSSLSP
GASSSLSPL
GASSSLSPLQ
GCLFDRRL
GCLFDRRLC
GCLFDRRLCS
GCSAVSAH
GCSAVSAHG
GCSAVSAHGC
GCTVIVML
GCTVIVMLT
GCTVIVMLTP
GDHPGHSY								GDHPGHSY	GDHPGHSY		1	1	2
GDHPGHSYG
GDHPGHSYGD
GDLPGPSP
GDLPGPSPA
GDLPGPSPAQ
GDRGEKPA
GDRGEKPAS
GDRGEKPASP
GDTTFEYQ
GDTTFEYQD
GDTTFEYQDL
GEGNIKKN
GEGNIKKNR
GEGNIKKNRH
GEKPASPA
GEKPASPAV				GEKPASPAV	GEKPASPAV			GEKPASPAV	GEKPASPAV		1	1	4
GEKPASPAVQ
GELLLQDI
GELLLQDIP
GELLLQDIPT
GGAGASSS
GGAGASSSL
GGAGASSSLS
GGCSAVSA
GGCSAVSAH
GGCSAVSAHG
GGLGGSGG
GGLGGSGGL
GGLGGSGGLR
GGLRLLLC
GGLRLLLCL
GGLRLLLCLL
GGSGGLRL
GGSGGLRLL
GGSGGLRLLL
GGVVNVGA
GGVVNVGAD
GGVVNVGADI
GHMILAYM			GHMILAYM				GHMILAYM				1	1	2
GHMILAYME
GHMILAYMED
GHPTASPT
GHPTASPTS
GHPTASPTSS
GHSYGDLP
GHSYGDLPG
GHSYGDLPGP
GIFGDHPG
GIFGDHPGH
GIFGDHPGHS
GKGGAGAS
GKGGAGASS
GKGGAGASSS
GLAPKRPG
GLAPKRPGP
GLAPKRPGPA
GLFGQCQV
GLFGQCQVG
GLFGQCQVGV	GLFGQCQVGV										1
GLGDRGEK
GLGDRGEKP
GLGDRGEKPA
GLGGSGGL
GLGGSGGLR
GLGGSGGLRL
GLLVALAV
GLLVALAVA
GLLVALAVAL
GLLYLAQE
GLLYLAQEL	GLLYLAQEL										1
GLLYLAQELP
GLQILQTG
GLQILQTGV	GLQILQTGV										1
GLQILQTGVG
GLRLLLCL
GLRLLLCLL
GLRLLLCLLL
GLSWHDDL
GLSWHDDLT
GLSWHDDLTQ
GLVKSELE
GLVKSELEA	GLVKSELEA										1
GLVKSELEAQ
GLVRSKDQ
GLVRSKDQF
GLVRSKDQFE
GMVSVGPL
GMVSVGPLP
GMVSVGPLPK						GMVSVGPLPK					1
GNIKKNRH
GNIKKNRHP
GNIKKNRHPD
GPAGELLL
GPAGELLLQ
GPAGELLLQD
GPALTFRI
GPALTFRIR
GPALTFRIRH
GPEGAHGD
GPEGAHGDT
GPEGAHGDTT
GPLPKAEA
GPLPKAEAP
GPLPKAEAPA
GPLSHTIA
GPLSHTIAD
GPLSHTIADF
GPPEPSRV
GPPEPSRVS
GPPEPSRVSS
GPSPAQLF
GPSPAQLFQ
GPSPAQLFQD
GPVEGRDT
GPVEGRDTA				GPVEGRDTA							1
GPVEGRDTAE
GQARPLLQ
GQARPLLQV	GQARPLLQV						GQARPLLQV				1	1	2
GQARPLLQVT
GQCQVGVG
GQCQVGVGQ
GQCQVGVGQA
GQPSARPA
GQPSARPAA				GQPSARPAA							1
GQPSARPAAE
GQREEAAA
GQREEAAAV
GQREEAAAVL			GQREEAAAVL								1
GQSQPTVA
GQSQPTVAG
GQSQPTVAGQ
GRDTAELP
GRDTAELPA				GRDTAELPA							1
GRDTAELPAR
GRNPGGVV
GRNPGGVVN
GRNPGGVVNV				GRNPGGVVNV							1
GRSCPIIV
GRSCPIIVH
GRSCPIIVHC
GRTGTYIL
GRTGTYILI							GRTGTYILI				1
GRTGTYILID
GSAPAAQH
GSAPAAQHR						GSAPAAQHR					1
GSAPAAQHRL
GSGGLRLL
GSGGLRLLL
GSGGLRLLLC
GSPGMVSV
GSPGMVSVG
GSPGMVSVGP
GSRDGSRV
GSRDGSRVS
GSRDGSRVSE
GSRVSEGS
GSRVSEGSP
GSRVSEGSPG
GSSSRAED
GSSSRAEDS
GSSSRAEDSP
GTPASTRP
GTPASTRPL
GTPASTRPLL
GTYILIDM
GTYILIDMV
GTYILIDMVL
GVAGLLVA
GVAGLLVAL	GVAGLLVAL										1
GVAGLLVALA
GVELRQLT
GVELRQLTP
GVELRQLTPE
GVGQARPL
GVGQARPLL
GVGQARPLLQ
GVGQREEA
GVGQREEAA
GVGQREEAAA
GVKEIDIA
GVKEIDIAA
GVKEIDIAAT
GVKQCDRY
GVKQCDRYW										GVKQCDRYW	1
GVKQCDRYWP
GVLRQLMS
GVLRQLMSQ
GVLRQLMSQG
GVVNVGAD
GVVNVGADI
GVVNVGADIK						GVVNVGADIK					1
GYEKEGLG
GYEKEGLGD
GYEKEGLGDR
GYGVELRQ
GYGVELRQL		GYGVELRQL									1
GYGVELRQLT
GYIVTDQN
GYIVTDQNV		GYIVTDQNV									1
GYIVTDQNVV
HARIKLKV
HARIKLKVE
HARIKLKVES
HARQQDKE
HARQQDKER
HARQQDKERL							HARQQDKERL				1
HCSDGAGR
HCSDGAGRT
HCSDGAGRTG
HDDLTQYV							HDDLTQYV				1
HDDLTQYVI					HDDLTQYVI		HDDLTQYVI				1	1	2
HDDLTQYVIS
HDPRMPAY
HDPRMPAYI
HDPRMPAYIA
HFLSWPAE
HFLSWPAEG
HFLSWPAEGT
HGCLFDRR
HGCLFDRRL
HGCLFDRRLC
HGDTTFEY
HGDTTFEYQ
HGDTTFEYQD
HIWCEDFL
HIWCEDFLV	HIWCEDFLV										1
HIWCEDFLVR
HLEVCIQD
HLEVCIQDG
HLEVCIQDGL
HLLLPPQP
HLLLPPQPP
HLLLPPQPPH
HLRNRDRL
HLRNRDRLA
HLRNRDRLAK
HMATKSLF							HMATKSLF				1
HMATKSLFN
HMATKSLFNR
HMILAYME
HMILAYMED
HMILAYMEDH
HNEQNLSL			HNEQNLSL	HNEQNLSL			HNEQNLSL				1	1	3
HNEQNLSLA
HNEQNLSLAD
HPDFLPYD
HPDFLPYDH
HPDFLPYDHA
HPGHSYGD
HPGHSYGDL
HPGHSYGDLP
HPSLSYEP
HPSLSYEPA				HPSLSYEPA							1
HPSLSYEPAL			HPSLSYEPAL								1
HPTASPTS
HPTASPTSS
HPTASPTSSE
HQFGSRDG
HQFGSRDGS
HQFGSRDGSR
HRLPQPPV			HRLPQPPV	HRLPQPPV							1	1	2
HRLPQPPVG				HRLPQPPVG							1
HRLPQPPVGK						HRLPQPPVGK					1
HSSTPSWC
HSSTPSWCE
HSSTPSWCEE
HSTSPMRS
HSTSPMRSV
HSTSPMRSVL
HSYGDLPG
HSYGDLPGP
HSYGDLPGPS
HTIADFWQ
HTIADFWQM		HTIADFWQM								HTIADFWQM	1	1	2
HTIADFWQMV
HVRDQRPG
HVRDQRPGL
HVRDQRPGLV
HVYEVNLV
HVYEVNLVS
HVYEVNLVSE
IAATLEHV
IAATLEHVR
IAATLEHVRD
IADFWQMV
IADFWQMVW										IADFWQMVW	1
IADFWQMVWE
IATQGPLS
IATQGPLSH
IATQGPLSHT
IDIAATLE
IDIAATLEH
IDIAATLEHV
IDMVLNRM
IDMVLNRMA
IDMVLNRMAK
IEHDPRMP
IEHDPRMPA				IEHDPRMPA							1
IEHDPRMPAY					IEHDPRMPAY		IEHDPRMPAY	IEHDPRMPAY	IEHDPRMPAY		1	1	4
IFGDHPGH
IFGDHPGHS
IFGDHPGHSY		IFGDHPGHSY									1
IIEHDPRM
IIEHDPRMP
IIEHDPRMPA
IIVHCSDG
IIVHCSDGA
IIVHCSDGAG
IKKNRHPD
IKKNRHPDF
IKKNRHPDFL
IKKTMEGP
IKKTMEGPV
IKKTMEGPVE
IKLKVESS
IKLKVESSP
IKLKVESSPS
ILAYMEDH
ILAYMEDHL	ILAYMEDHL										1
ILAYMEDHLR
ILIDMVLN
ILIDMVLNR						ILIDMVLNR					1
ILIDMVLNRM	ILIDMVLNRM										1
ILQTGVGQ
ILQTGVGQR
ILQTGVGQRE
INASPIIE
INASPIIEH
INASPIIEHD
IPRLRPPE
IPRLRPPEP
IPRLRPPEPR
IPTGSAPA
IPTGSAPAA				IPTGSAPAA							1
IPTGSAPAAQ
IQDGLFGQ
IQDGLFGQC
IQDGLFGQCQ
IRHNEQNL
IRHNEQNLS
IRHNEQNLSL			IRHNEQNLSL	IRHNEQNLSL			IRHNEQNLSL				1	1	3
ISQEMERI
ISQEMERIP
ISQEMERIPR
ISTGHMIL
ISTGHMILA
ISTGHMILAY										ISTGHMILAY	1
IVHCSDGA
IVHCSDGAG
IVHCSDGAGR
IVMLTPLV
IVMLTPLVE
IVMLTPLVED
IVTDQNVV
IVTDQNVVG
IVTDQNVVGP
IWCEDFLV
IWCEDFLVR
IWCEDFLVRS
KAARPPVT
KAARPPVTP
KAARPPVTPV
KAEAPALF
KAEAPALFS
KAEAPALFSR						KAEAPALFSR					1
KCYRGRSC
KCYRGRSCP
KCYRGRSCPI
KDQFEFAL
KDQFEFALT
KDQFEFALTA				KDQFEFALTA							1
KEGLGDRG
KEGLGDRGE
KEGLGDRGEK
KEIDIAAT
KEIDIAATL			KEIDIAATL	KEIDIAATL	KEIDIAATL		KEIDIAATL	KEIDIAATL	KEIDIAATL		1	1	6
KEIDIAATLE									KEIDIAATLE		1
KERLAALG
KERLAALGP
KERLAALGPE
KEWQALCA
KEWQALCAY					KEWQALCAY			KEWQALCAY	KEWQALCAY		1	1	3
KEWQALCAYQ
KGAGRNPG
KGAGRNPGG
KGAGRNPGGV
KGGAGASS
KGGAGASSS
KGGAGASSSL
KGIFGDHP
KGIFGDHPG
KGIFGDHPGH
KGVKEIDI
KGVKEIDIA
KGVKEIDIAA
KKNRHPDF
KKNRHPDFL
KKNRHPDFLP
KKSPLGQS
KKSPLGQSQ
KKSPLGQSQP
KKTMEGPV
KKTMEGPVE
KKTMEGPVEG
KLKVESSP
KLKVESSPS
KLKVESSPSR
KNRHPDFL
KNRHPDFLP
KNRHPDFLPY
KNVQTQET
KNVQTQETR
KNVQTQETRT
KPASPAVQ
KPASPAVQP
KPASPAVQPD
KQCDRYWP
KQCDRYWPD
KQCDRYWPDE
KRPGPAGE
KRPGPAGEL			KRPGPAGEL				KRPGPAGEL				1	1	2
KRPGPAGELL							KRPGPAGELL				1
KSELEAQT
KSELEAQTG
KSELEAQTGL					KSELEAQTGL			KSELEAQTGL	KSELEAQTGL		1	1	3
KSLFNRAE
KSLFNRAEG
KSLFNRAEGP
KSPLGQSQ
KSPLGQSQP
KSPLGQSQPT
KTMEGPVE
KTMEGPVEG
KTMEGPVEGR						KTMEGPVEGR					1
KVESSPSR
KVESSPSRS
KVESSPSRSD
KVNKCYRG
KVNKCYRGR
KVNKCYRGRS
LAALGPEG
LAALGPEGA
LAALGPEGAH
LAAVLAGY
LAAVLAGYG
LAAVLAGYGV
LADVTQQA
LADVTQQAG
LADVTQQAGL
LAGVAGLL
LAGVAGLLV
LAGVAGLLVA
LAGYGVEL
LAGYGVELR
LAGYGVELRQ
LAKEWQAL
LAKEWQALC
LAKEWQALCA
LAPKRPGP
LAPKRPGPA
LAPKRPGPAG
LAQELPAP
LAQELPAPS
LAQELPAPSR
LAVALCVR
LAVALCVRQ
LAVALCVRQH
LAYMEDHL
LAYMEDHLR
LAYMEDHLRN
LCAYQAEP
LCAYQAEPN
LCAYQAEPNT
LCLLLLSS
LCLLLLSSR
LCLLLLSSRP
LCRQHMAT
LCRQHMATK
LCRQHMATKS
LCSHLEVC
LCSHLEVCI
LCSHLEVCIQ
LCVRQHAR
LCVRQHARQ
LCVRQHARQQ
LDFRRKVN
LDFRRKVNK
LDFRRKVNKC
LEAQTGLQ
LEAQTGLQI					LEAQTGLQI		LEAQTGLQI	LEAQTGLQI	LEAQTGLQI		1	1	4
LEAQTGLQIL					LEAQTGLQIL			LEAQTGLQIL	LEAQTGLQIL		1	1	3
LEHLLLPP
LEHLLLPPQ
LEHLLLPPQP
LEHVRDQR
LEHVRDQRP
LEHVRDQRPG
LEKKSPLG
LEKKSPLGQ
LEKKSPLGQS
LEVCIQDG
LEVCIQDGL
LEVCIQDGLF
LFDRRLCS
LFDRRLCSH
LFDRRLCSHL
LFGQCQVG
LFGQCQVGV
LFGQCQVGVG
LFHQFGSR
LFHQFGSRD
LFHQFGSRDG
LFNRAEGP
LFNRAEGPP
LFNRAEGPPE
LFQDSGLL
LFQDSGLLY		LFQDSGLLY									1
LFQDSGLLYL		LFQDSGLLYL									1
LFSRTASK
LFSRTASKG
LFSRTASKGI
LGDRGEKP
LGDRGEKPA
LGDRGEKPAS
LGGSGGLR
LGGSGGLRL
LGGSGGLRLL
LGPEGAHG
LGPEGAHGD
LGPEGAHGDT
LGQSQPTV
LGQSQPTVA
LGQSQPTVAG
LIDMVLNR
LIDMVLNRM
LIDMVLNRMA
LKNVQTQE
LKNVQTQET
LKNVQTQETR
LKVESSPS
LKVESSPSR
LKVESSPSRS
LLCLLLLS
LLCLLLLSS
LLCLLLLSSR
LLDFRRKV
LLDFRRKVN
LLDFRRKVNK
LLEHLLLP
LLEHLLLPP
LLEHLLLPPQ
LLEKKSPL
LLEKKSPLG
LLEKKSPLGQ
LLLCLLLL
LLLCLLLLS
LLLCLLLLSS
LLLLSSRP
LLLLSSRPG
LLLLSSRPGG
LLLPPQPP
LLLPPQPPH
LLLPPQPPHP
LLLQDIPT
LLLQDIPTG
LLLQDIPTGS
LLLSSRPG
LLLSSRPGG
LLLSSRPGGC
LLPKGAGR
LLPKGAGRN
LLPKGAGRNP
LLPPLLEH
LLPPLLEHL	LLPPLLEHL	LLPPLLEHL									1	1	2
LLPPLLEHLL	LLPPLLEHLL	LLPPLLEHLL									1	1	2
LLPPQPPH
LLPPQPPHP
LLPPQPPHPS
LLQDIPTG
LLQDIPTGS
LLQDIPTGSA	LLQDIPTGSA										1
LLQLLPKG
LLQLLPKGA
LLQLLPKGAG
LLQPYLFH
LLQPYLFHQ
LLQPYLFHQF		LLQPYLFHQF									1
LLQVTSPV
LLQVTSPVL	LLQVTSPVL										1
LLQVTSPVLQ
LLSSRPGG
LLSSRPGGC
LLSSRPGGCS
LLTLLQLL
LLTLLQLLP
LLTLLQLLPK						LLTLLQLLPK					1
LLTLVALA
LLTLVALAG
LLTLVALAGV
LLVALAVA
LLVALAVAL	LLVALAVAL										1
LLVALAVALC
LLYLAQEL
LLYLAQELP
LLYLAQELPA
LMSQGLSW										LMSQGLSW	1
LMSQGLSWH
LMSQGLSWHD
LNRMAKGV
LNRMAKGVK
LNRMAKGVKE
LPAPSRAR
LPAPSRARV
LPAPSRARVP
LPARTSPM
LPARTSPMP
LPARTSPMPG
LPEQGSSS
LPEQGSSSR
LPEQGSSSRA
LPGPSPAQ
LPGPSPAQL			LPGPSPAQL				LPGPSPAQL				1	1	2
LPGPSPAQLF		LPGPSPAQLF									1
LPKAEAPA
LPKAEAPAL			LPKAEAPAL								1
LPKAEAPALF
LPKGAGRN
LPKGAGRNP
LPKGAGRNPG
LPPLLEHL
LPPLLEHLL			LPPLLEHLL								1
LPPLLEHLLL
LPPQPPHP
LPPQPPHPS
LPPQPPHPSL			LPPQPPHPSL								1
LPQPPVGK
LPQPPVGKG
LPQPPVGKGG
LPQTAHST
LPQTAHSTS
LPQTAHSTSP
LPYDHARI
LPYDHARIK
LPYDHARIKL		LPYDHARIKL									1
LQAELLPP
LQAELLPPL	LQAELLPPL		LQAELLPPL	LQAELLPPL			LQAELLPPL				1	1	4
LQAELLPPLL	LQAELLPPLL						LQAELLPPLL				1	1	2
LQDIPTGS
LQDIPTGSA				LQDIPTGSA							1
LQDIPTGSAP
LQGVLRQL
LQGVLRQLM
LQGVLRQLMS
LQILQTGV
LQILQTGVG
LQILQTGVGQ
LQLLPKGA
LQLLPKGAG
LQLLPKGAGR
LQPYLFHQ
LQPYLFHQF		LQPYLFHQF					LQPYLFHQF				1	1	2
LQPYLFHQFG
LQRLAAVL
LQRLAAVLA
LQRLAAVLAG
LQRLQGVL
LQRLQGVLR
LQRLQGVLRQ
LQTGVGQR
LQTGVGQRE
LQTGVGQREE
LQVTSPVL			LQVTSPVL								1
LQVTSPVLQ
LQVTSPVLQR						LQVTSPVLQR					1
LRLLLCLL
LRLLLCLLL
LRLLLCLLLL
LRNRDRLA
LRNRDRLAK
LRNRDRLAKE
LRPPEPRP
LRPPEPRPR
LRPPEPRPRD
LRQLMSQG
LRQLMSQGL			LRQLMSQGL	LRQLMSQGL			LRQLMSQGL				1	1	3
LRQLMSQGLS
LRQLTPEQ
LRQLTPEQL			LRQLTPEQL	LRQLTPEQL			LRQLTPEQL				1	1	3
LRQLTPEQLS
LSHTIADF
LSHTIADFW										LSHTIADFW	1
LSHTIADFWQ
LSLADVTQ
LSLADVTQQ
LSLADVTQQA	LSLADVTQQA										1
LSPLQAEL
LSPLQAELL
LSPLQAELLP
LSSRPGGC
LSSRPGGCS
LSSRPGGCSA
LSTLLTLL
LSTLLTLLQ
LSTLLTLLQL
LSWHDDLT
LSWHDDLTQ
LSWHDDLTQY										LSWHDDLTQY	1
LSWPAEGT
LSWPAEGTP
LSWPAEGTPA
LSYEPALL
LSYEPALLQ
LSYEPALLQP
LTAVAEEV
LTAVAEEVN
LTAVAEEVNA
LTFRIRHN
LTFRIRHNE
LTFRIRHNEQ
LTLLQLLP
LTLLQLLPK						LTLLQLLPK					1
LTLLQLLPKG
LTLVALAG
LTLVALAGV
LTLVALAGVA
LTPEQLST
LTPEQLSTL	LTPEQLSTL	LTPEQLSTL									1	1	2
LTPEQLSTLL
LTPLVEDG
LTPLVEDGV
LTPLVEDGVK
LTQFHFLS
LTQFHFLSW		LTQFHFLSW								LTQFHFLSW	1	1	2
LTQFHFLSWP										LTQFHFLSWP	1
LTQYVISQ
LTQYVISQE
LTQYVISQEM
LVALAGVA
LVALAGVAG
LVALAGVAGL
LVALAVAL
LVALAVALC
LVALAVALCV
LVEDGVKQ
LVEDGVKQC
LVEDGVKQCD
LVKSELEA
LVKSELEAQ
LVKSELEAQT
LVRSFYLK
LVRSFYLKN
LVRSFYLKNV
LVRSKDQF
LVRSKDQFE
LVRSKDQFEF										LVRSKDQFEF	1
LVSEHIWC
LVSEHIWCE
LVSEHIWCED
LYHVYEVN
LYHVYEVNL		LYHVYEVNL									1
LYHVYEVNLV
LYLAQELP
LYLAQELPA
LYLAQELPAP
MAKGVKEI
MAKGVKEID
MAKGVKEIDI
MATKSLFN
MATKSLFNR						MATKSLFNR					1
MATKSLFNRA
MDISTGHM
MDISTGHMI					MDISTGHMI						1
MDISTGHMIL
MEDHLRNR
MEDHLRNRD
MEDHLRNRDR
MEGPVEGR
MEGPVEGRD
MEGPVEGRDT
MERIPRLR
MERIPRLRP
MERIPRLRPP
MILAYMED
MILAYMEDH
MILAYMEDHL
MLTPLVED
MLTPLVEDG
MLTPLVEDGV	MLTPLVEDGV										1
MPAYIATQ
MPAYIATQG
MPAYIATQGP
MPGHPTAS
MPGHPTASP
MPGHPTASPT
MRRPRRPG
MRRPRRPGG
MRRPRRPGGL
MRSVLLTL			MRSVLLTL	MRSVLLTL			MRSVLLTL				1	1	3
MRSVLLTLV			MRSVLLTLV	MRSVLLTLV			MRSVLLTLV				1	1	3
MRSVLLTLVA				MRSVLLTLVA							1
MSQGLSWH
MSQGLSWHD
MSQGLSWHDD
MVLNRMAK
MVLNRMAKG
MVLNRMAKGV
MVSVGPLP
MVSVGPLPK						MVSVGPLPK					1
MVSVGPLPKA
MVWESGCT
MVWESGCTV	MVWESGCTV										1
MVWESGCTVI
NAILKALP
NAILKALPQ
NASPIIEH
NASPIIEHD
NASPIIEHDP
NEQNLSLA
NEQNLSLAD
NEQNLSLADV
NIKKNRHP
NIKKNRHPD
NIKKNRHPDF
NKCYRGRS
NKCYRGRSC
NKCYRGRSCP
NLSLADVT
NLSLADVTQ
NLSLADVTQQ
NLVSEHIW
NLVSEHIWC
NLVSEHIWCE
NMDISTGH
NMDISTGHM
NMDISTGHMI
NPGGVVNV
NPGGVVNVG
NPGGVVNVGA
NRAEGPPE
NRAEGPPEP			NRAEGPPEP	NRAEGPPEP							1	1	2
NRAEGPPEPS
NRDRLAKE
NRDRLAKEW							NRDRLAKEW	NRDRLAKEW	NRDRLAKEW		1	1	3
NRDRLAKEWQ
NRHPDFLP
NRHPDFLPY			NRHPDFLPY	NRHPDFLPY			NRHPDFLPY				1	1	3
NRHPDFLPYD
NRMAKGVK
NRMAKGVKE
NRMAKGVKEI
NTCATAQG
NTCATAQGE
NTCATAQGEG
NVGADIKK
NVGADIKKT
NVGADIKKTM
NVQTQETR
NVQTQETRT
NVQTQETRTL
NVVGPALT
NVVGPALTF		NVVGPALTF									1
NVVGPALTFR						NVVGPALTFR					1
PAAEEYGY
PAAEEYGYI
PAAEEYGYIV
PAAQHRLP
PAAQHRLPQ
PAAQHRLPQP
PAEGTPAS
PAEGTPAST
PAEGTPASTR
PAGELLLQ
PAGELLLQD
PAGELLLQDI
PALFSRTA
PALFSRTAS
PALFSRTASK
PALLQPYL
PALLQPYLF		PALLQPYLF									1
PALLQPYLFH
PALTFRIR
PALTFRIRH
PALTFRIRHN
PAPSRARV
PAPSRARVP
PAPSRARVPR
PAQANMDI
PAQANMDIS
PAQANMDIST
PAQLFQDS
PAQLFQDSG
PAQLFQDSGL
PARTSPMP
PARTSPMPG
PARTSPMPGH
PASPAVQP
PASPAVQPD
PASPAVQPDA
PASTRPLL
PASTRPLLD
PASTRPLLDF
PAVQPDAA
PAVQPDAAL
PAVQPDAALQ
PAYIATQG
PAYIATQGP
PAYIATQGPL
PDAALQRL
PDAALQRLA
PDAALQRLAA
PDEGASLY
PDEGASLYH
PDEGASLYHV
PDFLPYDH
PDFLPYDHA
PDFLPYDHAR
PEGAHGDT
PEGAHGDTT
PEGAHGDTTF
PEGYEKEG
PEGYEKEGL
PEGYEKEGLG
PEPRPRDR
PEPRPRDRS
PEPRPRDRSG
PEPSRVSS
PEPSRVSSV
PEPSRVSSVS
PEQGSSSR
PEQGSSSRA
PEQGSSSRAE
PEQLSTLL
PEQLSTLLT
PEQLSTLLTL
PGGCSAVS
PGGCSAVSA
PGGCSAVSAH
PGGLGGSG
PGGLGGSGG
PGGLGGSGGL
PGGVVNVG
PGGVVNVGA
PGGVVNVGAD
PGHPTASP
PGHPTASPT
PGHPTASPTS
PGHSYGDL
PGHSYGDLP
PGHSYGDLPG
PGLVRSKD
PGLVRSKDQ
PGLVRSKDQF
PGMVSVGP
PGMVSVGPL
PGMVSVGPLP
PGPAGELL
PGPAGELLL
PGPAGELLLQ
PGPSPAQL
PGPSPAQLF		PGPSPAQLF									1
PGPSPAQLFQ
PHPSLSYE
PHPSLSYEP
PHPSLSYEPA
PIIEHDPR
PIIEHDPRM
PIIEHDPRMP
PIIVHCSD
PIIVHCSDG
PIIVHCSDGA
PKAARPPV
PKAARPPVT
PKAARPPVTP
PKAEAPAL
PKAEAPALF
PKAEAPALFS
PKGAGRNP
PKGAGRNPG
PKGAGRNPGG
PKRPGPAG
PKRPGPAGE
PKRPGPAGEL
PLGQSQPT
PLGQSQPTV
PLGQSQPTVA
PLLDFRRK
PLLDFRRKV
PLLDFRRKVN
PLLEHLLL
PLLEHLLLP
PLLEHLLLPP
PLLQVTSP
PLLQVTSPV
PLLQVTSPVL
PLPKAEAP
PLPKAEAPA
PLPKAEAPAL
PLQAELLP
PLQAELLPP
PLQAELLPPL
PLSHTIAD
PLSHTIADF
PLSHTIADFW										PLSHTIADFW	1
PLVEDGVK
PLVEDGVKQ
PLVEDGVKQC
PMPGHPTA
PMPGHPTAS
PMPGHPTASP
PMRSVLLT
PMRSVLLTL
PMRSVLLTLV
PNTCATAQ
PNTCATAQG
PNTCATAQGE
PPEPRPRD
PPEPRPRDR
PPEPRPRDRS
PPEPSRVS
PPEPSRVSS
PPEPSRVSSV
PPHPSLSY
PPHPSLSYE
PPHPSLSYEP
PPKAARPP
PPKAARPPV
PPKAARPPVT
PPLLEHLL
PPLLEHLLL
PPLLEHLLLP
PPQPPHPS
PPQPPHPSL			PPQPPHPSL								1
PPQPPHPSLS
PPVGKGGA
PPVGKGGAG
PPVGKGGAGA
PPVTPVLL
PPVTPVLLE
PPVTPVLLEK						PPVTPVLLEK					1
PQPPHPSL
PQPPHPSLS
PQPPHPSLSY
PQPPVGKG
PQPPVGKGG
PQPPVGKGGA
PQTAHSTS
PQTAHSTSP
PQTAHSTSPM
PRDRSGLA
PRDRSGLAP
PRDRSGLAPK
PRLPEQGS
PRLPEQGSS
PRLPEQGSSS
PRLRPPEP
PRLRPPEPR
PRLRPPEPRP
PRMPAYIA
PRMPAYIAT				PRMPAYIAT							1
PRMPAYIATQ
PRPRDRSG
PRPRDRSGL
PRPRDRSGLA
PRRPGGLG
PRRPGGLGG
PRRPGGLGGS
PSARPAAE
PSARPAAEE
PSARPAAEEY
PSLSYEPA
PSLSYEPAL
PSLSYEPALL
PSPAQLFQ
PSPAQLFQD
PSPAQLFQDS
PSPVSSEP
PSPVSSEPP
PSPVSSEPPK
PSRARVPR
PSRARVPRL
PSRARVPRLP
PSRSDYIN
PSRSDYINA
PSRSDYINAS
PSRVSSVS
PSRVSSVSS
PSRVSSVSSQ
PSSHSSTP
PSSHSSTPS
PSSHSSTPSW										PSSHSSTPSW	1
PSWCEEPA
PSWCEEPAQ
PSWCEEPAQA
PTASPTSS
PTASPTSSE
PTASPTSSEV
PTGSAPAA
PTGSAPAAQ
PTGSAPAAQH
PTSSEVQQ
PTSSEVQQV
PTSSEVQQVP
PTVAGQPS
PTVAGQPSA
PTVAGQPSAR
PVEGRDTA
PVEGRDTAE
PVEGRDTAEL
PVGKGGAG
PVGKGGAGA
PVGKGGAGAS
PVLLEKKS
PVLLEKKSP
PVLLEKKSPL
PVLQRLQG
PVLQRLQGV
PVLQRLQGVL
PVSSEPPK
PVSSEPPKA
PVSSEPPKAA
PVTPVLLE
PVTPVLLEK
PVTPVLLEKK
PYDHARIK
PYDHARIKL		PYDHARIKL									1
PYDHARIKLK
PYLFHQFG
PYLFHQFGS
PYLFHQFGSR
QAELLPPL
QAELLPPLL
QAELLPPLLE
QAEPNTCA
QAEPNTCAT
QAEPNTCATA
QAGLVKSE
QAGLVKSEL
QAGLVKSELE
QALCAYQA
QALCAYQAE
QALCAYQAEP
QANMDIST
QANMDISTG
QANMDISTGH
QARPLLQV
QARPLLQVT
QARPLLQVTS
QASPSSHS
QASPSSHSS
QASPSSHSST
QCDRYWPD
QCDRYWPDE
QCDRYWPDEG
QCQVGVGQ
QCQVGVGQA
QCQVGVGQAR
QDGLFGQC
QDGLFGQCQ
QDGLFGQCQV
QDIPTGSA
QDIPTGSAP
QDIPTGSAPA
QDKERLAA
QDKERLAAL					QDKERLAAL						1
QDKERLAALG
QDLCRQHM
QDLCRQHMA
QDLCRQHMAT
QDSGLLYL
QDSGLLYLA
QDSGLLYLAQ
QELPAPSR
QELPAPSRA					QELPAPSRA			QELPAPSRA	QELPAPSRA		1	1	3
QELPAPSRAR								QELPAPSRAR	QELPAPSRAR		1	1	2
QEMERIPR
QEMERIPRL			QEMERIPRL	QEMERIPRL	QEMERIPRL		QEMERIPRL	QEMERIPRL	QEMERIPRL		1	1	6
QEMERIPRLR					QEMERIPRLR			QEMERIPRLR	QEMERIPRLR		1	1	3
QETRTLTQ
QETRTLTQF					QETRTLTQF		QETRTLTQF	QETRTLTQF	QETRTLTQF		1	1	4
QETRTLTQFH								QETRTLTQFH	QETRTLTQFH		1	1	2
QFEFALTA
QFEFALTAV
QFEFALTAVA
QFGSRDGS
QFGSRDGSR
QFGSRDGSRV
QFHFLSWP
QFHFLSWPA
QFHFLSWPAE
QFSDAAQA
QFSDAAQAS
QFSDAAQASP
QGEGNIKK
QGEGNIKKN
QGEGNIKKNR
QGLSWHDD
QGLSWHDDL
QGLSWHDDLT
QGPLSHTI
QGPLSHTIA
QGPLSHTIAD
QGSSSRAE
QGSSSRAED
QGSSSRAEDS
QGVLRQLM
QGVLRQLMS
QGVLRQLMSQ
QHARQQDK
QHARQQDKE
QHARQQDKER
QHMATKSL			QHMATKSL	QHMATKSL			QHMATKSL				1	1	3
QHMATKSLF		QHMATKSLF	QHMATKSLF	QHMATKSLF	QHMATKSLF		QHMATKSLF				1	1	5
QHMATKSLFN							QHMATKSLFN				1
QHRLPQPP
QHRLPQPPV			QHRLPQPPV	QHRLPQPPV			QHRLPQPPV				1	1	3
QHRLPQPPVG
QILQTGVG
QILQTGVGQ
QILQTGVGQR
QLFQDSGL
QLFQDSGLL	QLFQDSGLL										1
QLFQDSGLLY						QLFQDSGLLY					1
QLLPKGAG
QLLPKGAGR
QLLPKGAGRN
QLMSQGLS
QLMSQGLSW		QLMSQGLSW			QLMSQGLSW		QLMSQGLSW	QLMSQGLSW	QLMSQGLSW	QLMSQGLSW	1	1	6
QLMSQGLSWH
QLSTLLTL
QLSTLLTLL	QLSTLLTLL										1
QLSTLLTLLQ
QLTPEQLS
QLTPEQLST
QLTPEQLSTL	QLTPEQLSTL										1
QMVWESGC
QMVWESGCT
QMVWESGCTV	QMVWESGCTV										1
QNLSLADV
QNLSLADVT
QNLSLADVTQ
QNVVGPAL
QNVVGPALT
QNVVGPALTF
QPDAALQR
QPDAALQRL			QPDAALQRL				QPDAALQRL				1	1	2
QPDAALQRLA
QPPHPSLS
QPPHPSLSY
QPPHPSLSYE
QPPVGKGG
QPPVGKGGA
QPPVGKGGAG
QPSARPAA
QPSARPAAE
QPSARPAAEE
QPTVAGQP
QPTVAGQPS
QPTVAGQPSA
QPYLFHQF		QPYLFHQF									1
QPYLFHQFG
QPYLFHQFGS
QQAGLVKS
QQAGLVKSE
QQAGLVKSEL			QQAGLVKSEL								1
QQDKERLA
QQDKERLAA			QQDKERLAA	QQDKERLAA							1	1	2
QQDKERLAAL			QQDKERLAAL				QQDKERLAAL				1	1	2
QQVPSPVS
QQVPSPVSS				QQVPSPVSS							1
QQVPSPVSSE
QREEAAAV				QREEAAAV							1
QREEAAAVL			QREEAAAVL	QREEAAAVL			QREEAAAVL				1	1	3
QREEAAAVLP
QRLAAVLA				QRLAAVLA							1
QRLAAVLAG
QRLAAVLAGY
QRLQGVLR
QRLQGVLRQ
QRLQGVLRQL			QRLQGVLRQL	QRLQGVLRQL			QRLQGVLRQL				1	1	3
QRPGLVRS
QRPGLVRSK
QRPGLVRSKD
QSQPTVAG
QSQPTVAGQ
QSQPTVAGQP
QTAHSTSP
QTAHSTSPM
QTAHSTSPMR						QTAHSTSPMR					1
QTGLQILQ
QTGLQILQT
QTGLQILQTG
QTGVGQRE
QTGVGQREE
QTGVGQREEA
QTQETRTL
QTQETRTLT
QTQETRTLTQ
QVGVGQAR
QVGVGQARP
QVGVGQARPL
QVPSPVSS
QVPSPVSSE
QVPSPVSSEP
QVTSPVLQ
QVTSPVLQR						QVTSPVLQR					1
QVTSPVLQRL										QVTSPVLQRL	1
[truncated: 829 more rows]

## Sheet: CHGA
Predicted peptides	Predicted binders										Predicted to bind	Predicted to bind	How many HLA I
	A*02:01	A24:02	B*39:01	B*39:06	B*44:05	A*11:01	B*38:01	B*44:02	B*44:03	B*57:01	to at least 1 HLA I	to more than 1 HLA I	is it predicted to bind?
AAVLALLL
AAVLALLLC
AAVLALLLCA
AEAGEEAV
AEAGEEAVP
AEAGEEAVPE
AEEAQDPE
AEEAQDPEG
AEEAQDPEGK
AEGDSEGL					AEGDSEGL						1
AEGDSEGLS
AEGDSEGLSQ
AEGNNQAP
AEGNNQAPG
AEGNNQAPGE
AEKRLEGQ
AEKRLEGQE
AEKRLEGQEE
AEKSGEAT
AEKSGEATD
AEKSGEATDG
AELEKVAH
AELEKVAHQ					AELEKVAHQ			AELEKVAHQ	AELEKVAHQ		1	1	3
AELEKVAHQL					AELEKVAHQL			AELEKVAHQL	AELEKVAHQL		1	1	3
AELKEAVE
AELKEAVEE
AELKEAVEEP					AELKEAVEEP						1
AEPGWQAK
AEPGWQAKR
AEPGWQAKRE
AGEEAVPE
AGEEAVPEE
AGEEAVPEEE
AGKPGAEE
AGKPGAEEA
AGKPGAEEAQ
AGLPLQVR
AGLPLQVRG
AGLPLQVRGY
AGQVTALP
AGQVTALPV
AGQVTALPVN
AHQLQALR
AHQLQALRR
AHQLQALRRG
AHQQKKHS
AHQQKKHSG
AHQQKKHSGF			AHQQKKHSGF		AHQQKKHSGF		AHQQKKHSGF				1	1	3
AIEAELEK
AIEAELEKV	AIEAELEKV										1
AIEAELEKVA					AIEAELEKVA			AIEAELEKVA	AIEAELEKVA		1	1	3
AKELTAEK
AKELTAEKR
AKELTAEKRL					AKELTAEKRL			AKELTAEKRL	AKELTAEKRL		1	1	3
AKERAHQQ
AKERAHQQK
AKERAHQQKK
AKREEEEE
AKREEEEEE
AKREEEEEEE
ALAVDGAG
ALAVDGAGK						ALAVDGAGK					1
ALAVDGAGKP
ALLLCAGQ
ALLLCAGQV
ALLLCAGQVT
ALPEPMQE
ALPEPMQES	ALPEPMQES										1
ALPEPMQESK						ALPEPMQESK					1
ALPVNSPM
ALPVNSPMN
ALPVNSPMNK						ALPVNSPMNK					1
ALQGAKER
ALQGAKERA
ALQGAKERAH
ANRRPEDQ
ANRRPEDQE
ANRRPEDQEL
APGEEEEE
APGEEEEEE
APGEEEEEEE
AQDPEGKG
AQDPEGKGE
AQDPEGKGEQ
ARAYGFRG
ARAYGFRGP
ARAYGFRGPG
ARPQALPE
ARPQALPEP
ARPQALPEPM
ASLPSQKY										ASLPSQKY	1
ASLPSQKYP
ASLPSQKYPG
ATDGARPQ
ATDGARPQA
ATDGARPQAL
ATNTHPPA
ATNTHPPAS
ATNTHPPASL
AVDGAGKP
AVDGAGKPG
AVDGAGKPGA
AVEEPSSK
AVEEPSSKD
AVEEPSSKDV					AVEEPSSKDV			AVEEPSSKDV			1	1	2
AVLALLLC
AVLALLLCA
AVLALLLCAG
AVPEEEGP
AVPEEEGPT
AVPEEEGPTV	AVPEEEGPTV										1
AVVPQGLF
AVVPQGLFR						AVVPQGLFR					1
AVVPQGLFRG
AYGFRGPG
AYGFRGPGP
AYGFRGPGPQ
CAGQVTAL
CAGQVTALP
CAGQVTALPV
CFETLRGD
CFETLRGDE
CFETLRGDER
CIVEVISD
CIVEVISDT
CIVEVISDTL
DELSEVLE
DELSEVLEN
DELSEVLENQ
DERILSIL
DERILSILR
DERILSILRH
DGAGKPGA
DGAGKPGAE
DGAGKPGAEE
DGARPQAL
DGARPQALP
DGARPQALPE
DLALQGAK
DLALQGAKE
DLALQGAKER
DNRDSSMK
DNRDSSMKL
DNRDSSMKLS
DPEGKGEQ
DPEGKGEQE
DPEGKGEQEH
DQELESLS
DQELESLSA				DQELESLSA							1
DQELESLSAI					DQELESLSAI						1
DQLAKELT
DQLAKELTA			DQLAKELTA	DQLAKELTA							1	1	2
DQLAKELTAE
DREKGLSA				DREKGLSA							1
DREKGLSAE
DREKGLSAEP
DSEGLSQG
DSEGLSQGL
DSEGLSQGLV
DSKEAEKS
DSKEAEKSG
DSKEAEKSGE
DSKRWSKM
DSKRWSKMD
DSKRWSKMDQ
DSLEAGLP
DSLEAGLPL			DSLEAGLPL								1
DSLEAGLPLQ
DSSMKLSF
DSSMKLSFR
DSSMKLSFRA
DTEVMKCI
DTEVMKCIV
DTEVMKCIVE
DTLSKPSP
DTLSKPSPM
DTLSKPSPMP
DVMEKRED
DVMEKREDS
DVMEKREDSK
EAEAGEEA
EAEAGEEAV
EAEAGEEAVP
EAEKSGEA
EAEKSGEAT
EAEKSGEATD
EAELEKVA
EAELEKVAH
EAELEKVAHQ
EAGEEAVP
EAGEEAVPE
EAGEEAVPEE
EAGLPLQV
EAGLPLQVR
EAGLPLQVRG
EALAVDGA
EALAVDGAG
EALAVDGAGK
EAQDPEGK
EAQDPEGKG
EAQDPEGKGE
EATDGARP
EATDGARPQ
EATDGARPQA
EATNTHPP
EATNTHPPA
EATNTHPPAS
EAVEEPSS
EAVEEPSSK
EAVEEPSSKD
EAVPEEEG
EAVPEEEGP
EAVPEEEGPT
ECFETLRG
ECFETLRGD
ECFETLRGDE
EDELSEVL
EDELSEVLE
EDELSEVLEN
EDNRDSSM
EDNRDSSMK
EDNRDSSMKL
EDQELESL
EDQELESLS
EDQELESLSA
EDSKEAEK
EDSKEAEKS
EDSKEAEKSG
EDSKRWSK
EDSKRWSKM
EDSKRWSKMD
EDSLEAGL
EDSLEAGLP
EDSLEAGLPL
EEAEAGEE
EEAEAGEEA					EEAEAGEEA			EEAEAGEEA	EEAEAGEEA		1	1	3
EEAEAGEEAV					EEAEAGEEAV			EEAEAGEEAV	EEAEAGEEAV		1	1	3
EEAQDPEG
EEAQDPEGK								EEAQDPEGK			1
EEAQDPEGKG
EEATNTHP
EEATNTHPP					EEATNTHPP						1
EEATNTHPPA
EEAVPEEE
EEAVPEEEG
EEAVPEEEGP
EEDNRDSS
EEDNRDSSM			EEDNRDSSM		EEDNRDSSM			EEDNRDSSM	EEDNRDSSM		1	1	4
EEDNRDSSMK
EEEAEAGE
EEEAEAGEE
EEEAEAGEEA
EEEATNTH
EEEATNTHP
EEEATNTHPP
EEEDNRDS
EEEDNRDSS
EEEDNRDSSM					EEEDNRDSSM			EEEDNRDSSM	EEEDNRDSSM		1	1	3
EEEEAEAG
EEEEAEAGE
EEEEAEAGEE
EEEEATNT
EEEEATNTH					EEEEATNTH			EEEEATNTH	EEEEATNTH		1	1	3
EEEEATNTHP
EEEEDNRD
EEEEDNRDS
EEEEDNRDSS
EEEEEAEA
EEEEEAEAG
EEEEEAEAGE
EEEEEATN
EEEEEATNT
EEEEEATNTH
EEEEEEAE
EEEEEEAEA
EEEEEEAEAG
EEEEEEAT
EEEEEEATN
EEEEEEATNT
EEEEEEEA
EEEEEEEA
EEEEEEEAE
EEEEEEEAEA
EEEEEEEAT
EEEEEEEATN
EEEEEEEE
EEEEEEEE
EEEEEEEE
EEEEEEEEA
EEEEEEEEA
EEEEEEEEAE
EEEEEEEEAT
EEEEEEEEE
EEEEEEEEEA
EEEEEMAV
EEEEEMAVV					EEEEEMAVV			EEEEEMAVV	EEEEEMAVV		1	1	3
EEEEEMAVVP
EEEEMAVV
EEEEMAVVP					EEEEMAVVP						1
EEEEMAVVPQ
EEEGPTVV
EEEGPTVVL			EEEGPTVVL	EEEGPTVVL	EEEGPTVVL		EEEGPTVVL	EEEGPTVVL	EEEGPTVVL		1	1	6
EEEGPTVVLN
EEEGSANR
EEEGSANRR
EEEGSANRRP
EEEMAVVP
EEEMAVVPQ
EEEMAVVPQG
EEERLSKE
EEERLSKEW					EEERLSKEW			EEERLSKEW	EEERLSKEW		1	1	3
EEERLSKEWE					EEERLSKEWE			EEERLSKEWE	EEERLSKEWE		1	1	3
EEGPTVVL					EEGPTVVL			EEGPTVVL	EEGPTVVL		1	1	3
EEGPTVVLN
EEGPTVVLNP
EEGSANRR
EEGSANRRP					EEGSANRRP
EEGSANRRPE
EEKKEEEG
EEKKEEEGS
EEKKEEEGSA
EEMAVVPQ									EEMAVVPQ		1
EEMAVVPQG					EEMAVVPQG			EEMAVVPQG	EEMAVVPQG		1	1	3
EEMAVVPQGL					EEMAVVPQGL			EEMAVVPQGL	EEMAVVPQGL		1	1	3
EEPSSKDV
EEPSSKDVM					EEPSSKDVM			EEPSSKDVM	EEPSSKDVM		1	1	3
EEPSSKDVME
EERLSKEW					EERLSKEW			EERLSKEW	EERLSKEW		1	1	3
EERLSKEWE
EERLSKEWED
EGDSEGLS
EGDSEGLSQ
EGDSEGLSQG
EGKGEQEH
EGKGEQEHS
EGKGEQEHSQ
EGLSQGLV
EGLSQGLVD
EGLSQGLVDR
EGNNQAPG
EGNNQAPGE
EGNNQAPGEE
EGPTVVLN
EGPTVVLNP
EGPTVVLNPH
EGQEEEED
EGQEEEEDN
EGQEEEEDNR
EGSANRRP
EGSANRRPE
EGSANRRPED
EHSQQKEE
EHSQQKEEE
EHSQQKEEEE
EIRKGESR
EIRKGESRS
EIRKGESRSE
EKGLSAEP
EKGLSAEPG
EKGLSAEPGW
EKKEEEGS
EKKEEEGSA
EKKEEEGSAN
EKREDSKE
EKREDSKEA
EKREDSKEAE
EKRLEGQE
EKRLEGQEE
EKRLEGQEEE
EKSGEATD
EKSGEATDG
EKSGEATDGA
EKVAHQLQ
EKVAHQLQA				EKVAHQLQA							1
EKVAHQLQAL			EKVAHQLQAL								1
ELEKVAHQ
ELEKVAHQL			ELEKVAHQL				ELEKVAHQL				1	1	2
ELEKVAHQLQ
ELEQEEER
ELEQEEERL
ELEQEEERLS
ELESLSAI
ELESLSAIE
ELESLSAIEA
ELKEAVEE
ELKEAVEEP
ELKEAVEEPS
ELQDLALQ
ELQDLALQG
ELQDLALQGA
ELSEVLEN
ELSEVLENQ
ELSEVLENQS
ELTAEKRL
ELTAEKRLE
ELTAEKRLEG
EMAVVPQG
EMAVVPQGL			EMAVVPQGL								1
EMAVVPQGLF
ENQSSQAE
ENQSSQAEL			ENQSSQAEL								1
ENQSSQAELK
EPGWQAKR
EPGWQAKRE
EPGWQAKREE
EPMQESKA
EPMQESKAE
EPMQESKAEG
EPSSKDVM
EPSSKDVME
EPSSKDVMEK
EQEEERLS
EQEEERLSK
EQEEERLSKE
EQEHSQQK
EQEHSQQKE
EQEHSQQKEE
ERAHQQKK
ERAHQQKKH
ERAHQQKKHS
ERILSILR
ERILSILRH
ERILSILRHQ
ERLSKEWE
ERLSKEWED
ERLSKEWEDS
ESKAEGNN
ESKAEGNNQ
ESKAEGNNQA
ESLSAIEA
ESLSAIEAE
ESLSAIEAEL
ESRSEALA
ESRSEALAV
ESRSEALAVD
ETLRGDER
ETLRGDERI
ETLRGDERIL
EVISDTLS
EVISDTLSK						EVISDTLSK					1
EVISDTLSKP
EVLENQSS
EVLENQSSQ
EVLENQSSQA
EVMKCIVE
EVMKCIVEV	EVMKCIVEV										1
EVMKCIVEVI
EWEDSKRW					EWEDSKRW			EWEDSKRW	EWEDSKRW		1	1	3
EWEDSKRWS
EWEDSKRWSK
FEDELSEV
FEDELSEVL			FEDELSEVL	FEDELSEVL	FEDELSEVL		FEDELSEVL	FEDELSEVL	FEDELSEVL		1	1	6
FEDELSEVLE
FETLRGDE
FETLRGDER
FETLRGDERI
FRARAYGF
FRARAYGFR
FRARAYGFRG
FRGGKSGE
FRGGKSGEL			FRGGKSGEL	FRGGKSGEL			FRGGKSGEL				1	1	3
FRGGKSGELE
FRGPGPQL			FRGPGPQL	FRGPGPQL			FRGPGPQL				1	1	3
FRGPGPQLR
FRGPGPQLRR
GAEEAQDP
GAEEAQDPE
GAEEAQDPEG
GAGKPGAE
GAGKPGAEE
GAGKPGAEEA
GAKERAHQ
GAKERAHQQ
GAKERAHQQK
GARPQALP
GARPQALPE
GARPQALPEP
GDERILSI
GDERILSIL
GDERILSILR
GDSEGLSQ
GDSEGLSQG
GDSEGLSQGL
GDTEVMKC
GDTEVMKCI
GDTEVMKCIV
GEATDGAR
GEATDGARP
GEATDGARPQ
GEEAVPEE
GEEAVPEEE
GEEAVPEEEG
GEEEEEEE
GEEEEEEEE
GEEEEEEEEA
GELEQEEE
GELEQEEER
GELEQEEERL					GELEQEEERL			GELEQEEERL	GELEQEEERL		1	1	3
GEQEHSQQ
GEQEHSQQK					GEQEHSQQK			GEQEHSQQK	GEQEHSQQK		1	1	3
GEQEHSQQKE
GESRSEAL					GESRSEAL						1
GESRSEALA
GESRSEALAV
GFEDELSE
GFEDELSEV
GFEDELSEVL					GFEDELSEVL			GFEDELSEVL	GFEDELSEVL		1	1	3
GFRGPGPQ
GFRGPGPQL
GFRGPGPQLR
GGKSGELE
GGKSGELEQ
GGKSGELEQE
GKGEQEHS
GKGEQEHSQ
GKGEQEHSQQ
GKPGAEEA
GKPGAEEAQ
GKPGAEEAQD
GKSGELEQ
GKSGELEQE
GKSGELEQEE
GLFRGGKS
GLFRGGKSG
GLFRGGKSGE
GLPLQVRG
GLPLQVRGY
GLPLQVRGYP
GLSAEPGW
GLSAEPGWQ
GLSAEPGWQA	GLSAEPGWQA										1
GLSQGLVD
GLSQGLVDR
GLSQGLVDRE
GLVDREKG
GLVDREKGL	GLVDREKGL										1
GLVDREKGLS
GNNQAPGE
GNNQAPGEE
GNNQAPGEEE
GPGPQLRR
GPGPQLRRG
GPGPQLRRGW
GPQAEGDS
GPQAEGDSE
GPQAEGDSEG
GPQLRRGW
GPQLRRGWR
GPQLRRGWRP
GPTVVLNP
GPTVVLNPH
GPTVVLNPHP
GQEEEEDN
GQEEEEDNR
GQEEEEDNRD
GQVTALPV
GQVTALPVN
GQVTALPVNS
GSANRRPE
GSANRRPED
GSANRRPEDQ
GWQAKREE
GWQAKREEE
GWQAKREEEE
GWRPSSWE
GWRPSSWED
GWRPSSWEDS
GYKEIRKG
GYKEIRKGE
GYKEIRKGES
GYPEEKKE
GYPEEKKEE
GYPEEKKEEE
HPPASLPS
HPPASLPSQ
HPPASLPSQK
HPSLGYKE
HPSLGYKEI			HPSLGYKEI								1
HPSLGYKEIR
HQLQALRR
HQLQALRRG
HQNLLKEL			HQNLLKEL				HQNLLKEL				1	1	2
HQNLLKELQ
HQNLLKELQD
HQQKKHSG
HQQKKHSGF		HQQKKHSGF			HQQKKHSGF		HQQKKHSGF	HQQKKHSGF			1	1	4
HQQKKHSGFE
HSGFEDEL			HSGFEDEL				HSGFEDEL				1	1	2
HSGFEDELS
HSGFEDELSE
HSQQKEEE
HSQQKEEEE
HSQQKEEEEE
IEAELEKV
IEAELEKVA					IEAELEKVA						1
IEAELEKVAH
ILRHQNLL
ILRHQNLLK						ILRHQNLLK					1
ILRHQNLLKE
ILSILRHQ
ILSILRHQN
ILSILRHQNL
IRKGESRS
IRKGESRSE
IRKGESRSEA
ISDTLSKP
ISDTLSKPS
ISDTLSKPSP
IVEVISDT
IVEVISDTL
IVEVISDTLS
KAEGNNQA
KAEGNNQAP
KAEGNNQAPG
KCIVEVIS
KCIVEVISD
KCIVEVISDT
KDVMEKRE
KDVMEKRED
KDVMEKREDS
KEAEKSGE
KEAEKSGEA					KEAEKSGEA						1
KEAEKSGEAT
KEAVEEPS
KEAVEEPSS
KEAVEEPSSK						KEAVEEPSSK					1
KEEEEEMA
KEEEEEMAV					KEEEEEMAV			KEEEEEMAV	KEEEEEMAV		1	1	3
KEEEEEMAVV
KEEEGSAN
KEEEGSANR
KEEEGSANRR
KEIRKGES
KEIRKGESR
KEIRKGESRS
KELQDLAL					KELQDLAL						1
KELQDLALQ
KELQDLALQG
KELTAEKR
KELTAEKRL					KELTAEKRL			KELTAEKRL	KELTAEKRL		1	1	3
KELTAEKRLE
KERAHQQK
KERAHQQKK
KERAHQQKKH
KEWEDSKR
KEWEDSKRW					KEWEDSKRW		KEWEDSKRW	KEWEDSKRW	KEWEDSKRW	KEWEDSKRW	1	1	5
KEWEDSKRWS					KEWEDSKRWS			KEWEDSKRWS	KEWEDSKRWS		1	1	3
KGDTEVMK
KGDTEVMKC
KGDTEVMKCI
KGEQEHSQ
KGEQEHSQQ
KGEQEHSQQK
KGESRSEA
KGESRSEAL
KGESRSEALA
KGLSAEPG
KGLSAEPGW										KGLSAEPGW	1
KGLSAEPGWQ
KHSGFEDE
KHSGFEDEL			KHSGFEDEL	KHSGFEDEL			KHSGFEDEL				1	1	3
KHSGFEDELS
KKEEEGSA
KKEEEGSAN
KKEEEGSANR
KKHSGFED
KKHSGFEDE
KKHSGFEDEL			KKHSGFEDEL				KKHSGFEDEL				1	1	2
KLSFRARA
KLSFRARAY
KLSFRARAYG
KMDQLAKE
KMDQLAKEL	KMDQLAKEL		KMDQLAKEL				KMDQLAKEL				1	1	3
KMDQLAKELT
KPGAEEAQ
KPGAEEAQD
KPGAEEAQDP
KPSPMPVS
KPSPMPVSQ
KPSPMPVSQE
KREDSKEA
KREDSKEAE
KREDSKEAEK
KREEEEEE
KREEEEEEE
KREEEEEEEE
KRLEGQEE
KRLEGQEEE
KRLEGQEEEE
KRWSKMDQ
KRWSKMDQL			KRWSKMDQL	KRWSKMDQL			KRWSKMDQL				1	1	3
KRWSKMDQLA
KSGEATDG
KSGEATDGA
KSGEATDGAR
KSGELEQE
KSGELEQEE
KSGELEQEEE
KVAHQLQA
KVAHQLQAL	KVAHQLQAL										1
KVAHQLQALR						KVAHQLQALR					1
KYPGPQAE
KYPGPQAEG
KYPGPQAEGD
LAKELTAE
LAKELTAEK						LAKELTAEK					1
LAKELTAEKR
LALLLCAG
LALLLCAGQ
LALLLCAGQV
LALQGAKE
LALQGAKER
LALQGAKERA
LAVDGAGK
LAVDGAGKP
LAVDGAGKPG
LCAGQVTA
LCAGQVTAL
LCAGQVTALP
LEAGLPLQ
LEAGLPLQV					LEAGLPLQV		LEAGLPLQV	LEAGLPLQV	LEAGLPLQV		1	1	4
LEAGLPLQVR
LEGQEEEE
LEGQEEEED
LEGQEEEEDN
LEKVAHQL					LEKVAHQL			LEKVAHQL	LEKVAHQL		1	1	3
LEKVAHQLQ
LEKVAHQLQA
LENQSSQA
LENQSSQAE
LENQSSQAEL					LENQSSQAEL			LENQSSQAEL	LENQSSQAEL		1	1	3
LEQEEERL
LEQEEERLS
LEQEEERLSK
LESLSAIE
LESLSAIEA
LESLSAIEAE
LFRGGKSG
LFRGGKSGE
LFRGGKSGEL
LGYKEIRK
LGYKEIRKG
LGYKEIRKGE
LKEAVEEP
LKEAVEEPS
LKEAVEEPSS
LKELQDLA
LKELQDLAL			LKELQDLAL				LKELQDLAL				1	1	2
LKELQDLALQ
LLCAGQVT
LLCAGQVTA	LLCAGQVTA										1
LLCAGQVTAL	LLCAGQVTAL										1
LLKELQDL
LLKELQDLA	LLKELQDLA										1
LLKELQDLAL	LLKELQDLAL										1
LLLCAGQV
LLLCAGQVT
LLLCAGQVTA
LNPHPSLG
LNPHPSLGY
LNPHPSLGYK
LPEPMQES
LPEPMQESK
LPEPMQESKA
LPLQVRGY
LPLQVRGYP
LPLQVRGYPE
LPSQKYPG
LPSQKYPGP
LPSQKYPGPQ
LPVNSPMN
LPVNSPMNK
LPVNSPMNKG
LQDLALQG
LQDLALQGA
LQDLALQGAK
LQGAKERA
LQGAKERAH
LQGAKERAHQ
LQVRGYPE
LQVRGYPEE
LQVRGYPEEK
LRGDERIL
LRGDERILS
LRGDERILSI
LRHQNLLK
LRHQNLLKE
LRHQNLLKEL							LRHQNLLKEL				1
LRRGWRPS
LRRGWRPSS
LRRGWRPSSW
LSAEPGWQ
LSAEPGWQA
LSAEPGWQAK						LSAEPGWQAK					1
LSAIEAEL
LSAIEAELE
LSAIEAELEK						LSAIEAELEK					1
LSEVLENQ
LSEVLENQS
LSEVLENQSS
LSFRARAY
LSFRARAYG
LSFRARAYGF										LSFRARAYGF	1
LSILRHQN
LSILRHQNL										LSILRHQNL	1
LSILRHQNLL
LSKEWEDS
LSKEWEDSK
LSKEWEDSKR
LSKPSPMP
LSKPSPMPV
LSKPSPMPVS
LSQGLVDR
LSQGLVDRE
LSQGLVDREK
LTAEKRLE
LTAEKRLEG
LTAEKRLEGQ
LVDREKGL
LVDREKGLS
LVDREKGLSA
MAVVPQGL
MAVVPQGLF										MAVVPQGLF	1
MAVVPQGLFR						MAVVPQGLFR					1
MDQLAKEL
MDQLAKELT
MDQLAKELTA
MEKREDSK
MEKREDSKE
MEKREDSKEA
MKCIVEVI
MKCIVEVIS
MKCIVEVISD
MKLSFRAR
MKLSFRARA				MKLSFRARA							1
MKLSFRARAY
MNKGDTEV
MNKGDTEVM
MNKGDTEVMK
MPVSQECF
MPVSQECFE
MPVSQECFET
MQESKAEG
MQESKAEGN
MQESKAEGNN
MRSAAVLA				MRSAAVLA							1
MRSAAVLAL			MRSAAVLAL	MRSAAVLAL			MRSAAVLAL				1	1	3
MRSAAVLALL			MRSAAVLALL	MRSAAVLALL			MRSAAVLALL				1	1	3
NKGDTEVM
NKGDTEVMK
NKGDTEVMKC
NLLKELQD
NLLKELQDL	NLLKELQDL										1
NLLKELQDLA
NNQAPGEE
NNQAPGEEE
NNQAPGEEEE
NPHPSLGY
NPHPSLGYK
NPHPSLGYKE
NQAPGEEE
NQAPGEEEE
NQAPGEEEEE
NQSSQAEL			NQSSQAEL				NQSSQAEL				1	1	2
NQSSQAELK
NQSSQAELKE
NRDSSMKL			NRDSSMKL	NRDSSMKL			NRDSSMKL				1	1	3
NRDSSMKLS
NRDSSMKLSF			NRDSSMKLSF				NRDSSMKLSF				1	1	2
NRRPEDQE
NRRPEDQEL			NRRPEDQEL	NRRPEDQEL			NRRPEDQEL				1	1	3
NRRPEDQELE
NSPMNKGD
NSPMNKGDT
NSPMNKGDTE
NTHPPASL
NTHPPASLP
NTHPPASLPS
PASLPSQK
PASLPSQKY
PASLPSQKYP
PEDQELES
PEDQELESL					PEDQELESL						1
PEDQELESLS
PEEEGPTV
PEEEGPTVV
PEEEGPTVVL
PEEKKEEE
PEEKKEEEG
PEEKKEEEGS
PEGKGEQE
PEGKGEQEH
PEGKGEQEHS
PEPMQESK
PEPMQESKA
PEPMQESKAE
PGAEEAQD
PGAEEAQDP
PGAEEAQDPE
PGEEEEEE
PGEEEEEEE
PGEEEEEEEE
PGPQAEGD
PGPQAEGDS
PGPQAEGDSE
PGPQLRRG
PGPQLRRGW
PGPQLRRGWR
PGWQAKRE
PGWQAKREE
PGWQAKREEE
PHPSLGYK
PHPSLGYKE
PHPSLGYKEI
PLQVRGYP
PLQVRGYPE
PLQVRGYPEE
PMNKGDTE
PMNKGDTEV
PMNKGDTEVM
PMPVSQEC
PMPVSQECF		PMPVSQECF									1
PMPVSQECFE
PMQESKAE
PMQESKAEG
PMQESKAEGN
PPASLPSQ
PPASLPSQK
PPASLPSQKY
PQAEGDSE
PQAEGDSEG
PQAEGDSEGL
PQALPEPM
PQALPEPMQ
PQALPEPMQE
PQGLFRGG
PQGLFRGGK
PQGLFRGGKS
PQLRRGWR
PQLRRGWRP
PQLRRGWRPS
PSLGYKEI
PSLGYKEIR
PSLGYKEIRK
PSPMPVSQ
PSPMPVSQE
PSPMPVSQEC
PSQKYPGP
PSQKYPGPQ
PSQKYPGPQA
PSSKDVME
PSSKDVMEK
PSSKDVMEKR
PSSWEDSL
PSSWEDSLE
PSSWEDSLEA
PTVVLNPH
PTVVLNPHP
PTVVLNPHPS
PVNSPMNK
PVNSPMNKG
PVNSPMNKGD
PVSQECFE
PVSQECFET
PVSQECFETL
QAEGDSEG
QAEGDSEGL
QAEGDSEGLS
QAELKEAV
QAELKEAVE
QAELKEAVEE
QAKREEEE
QAKREEEEE
QAKREEEEEE
QALPEPMQ
QALPEPMQE
QALPEPMQES
QAPGEEEE
QAPGEEEEE
QAPGEEEEEE
QDLALQGA
QDLALQGAK
QDLALQGAKE
QDPEGKGE
QDPEGKGEQ
QDPEGKGEQE
QECFETLR
QECFETLRG
QECFETLRGD
QEEEEDNR
QEEEEDNRD
QEEEEDNRDS
QEEERLSK
QEEERLSKE
QEEERLSKEW					QEEERLSKEW			QEEERLSKEW	QEEERLSKEW		1	1	3
QEHSQQKE
QEHSQQKEE								QEHSQQKEE			1
QEHSQQKEEE
QELESLSA
QELESLSAI					QELESLSAI		QELESLSAI	QELESLSAI	QELESLSAI		1	1	4
QELESLSAIE
QESKAEGN
QESKAEGNN
QESKAEGNNQ
QGAKERAH
QGAKERAHQ
QGAKERAHQQ
QGLFRGGK
QGLFRGGKS
QGLFRGGKSG
QGLVDREK
QGLVDREKG
QGLVDREKGL
QKEEEEEM
QKEEEEEMA
QKEEEEEMAV
QKKHSGFE
QKKHSGFED
QKKHSGFEDE
QKYPGPQA				QKYPGPQA							1
QKYPGPQAE
QKYPGPQAEG
QLAKELTA
QLAKELTAE
QLAKELTAEK						QLAKELTAEK					1
QLQALRRG
QLRRGWRP
QLRRGWRPS
QLRRGWRPSS
QNLLKELQ
QNLLKELQD
QNLLKELQDL
QQKEEEEE
QQKEEEEEM			QQKEEEEEM		QQKEEEEEM		QQKEEEEEM				1	1	3
QQKEEEEEMA
QQKKHSGF
QQKKHSGFE
QQKKHSGFED
QSSQAELK
QSSQAELKE
QSSQAELKEA
QVRGYPEE
QVRGYPEEK						QVRGYPEEK					1
QVRGYPEEKK						QVRGYPEEKK					1
QVTALPVN
QVTALPVNS
QVTALPVNSP
RAHQQKKH
RAHQQKKHS
RAHQQKKHSG
RARAYGFR
RARAYGFRG
RARAYGFRGP
RAYGFRGP
RAYGFRGPG
RAYGFRGPGP
RDSSMKLS
RDSSMKLSF					RDSSMKLSF			RDSSMKLSF	RDSSMKLSF		1	1	3
RDSSMKLSFR
REDSKEAE
REDSKEAEK
REDSKEAEKS
REEEEEEE
REEEEEEEE
REEEEEEEEE
REKGLSAE
REKGLSAEP
REKGLSAEPG
RGDERILS
RGDERILSI
RGDERILSIL
RGGKSGEL
RGGKSGELE
RGGKSGELEQ
RGPGPQLR
RGPGPQLRR						RGPGPQLRR					1
RGPGPQLRRG
RGWRPSSW										RGWRPSSW	1
RGWRPSSWE
RGWRPSSWED
RGYPEEKK
RGYPEEKKE
RGYPEEKKEE
RHQNLLKE
RHQNLLKEL			RHQNLLKEL	RHQNLLKEL			RHQNLLKEL				1	1	3
RHQNLLKELQ
RILSILRH
RILSILRHQ
RILSILRHQN
RKGESRSE
RKGESRSEA
RKGESRSEAL
RLEGQEEE
RLEGQEEEE
RLEGQEEEED
RLSKEWED
RLSKEWEDS
RLSKEWEDSK						RLSKEWEDSK					1
RPEDQELE
RPEDQELES
RPEDQELESL			RPEDQELESL		RPEDQELESL						1	1	2
RPQALPEP
RPQALPEPM			RPQALPEPM								1
RPQALPEPMQ
RPSSWEDS
RPSSWEDSL			RPSSWEDSL				RPSSWEDSL				1	1	2
RPSSWEDSLE
RRGWRPSS
RRGWRPSSW
RRGWRPSSWE
RRPEDQEL
RRPEDQELE
RRPEDQELES
RSAAVLAL
RSAAVLALL										RSAAVLALL	1
RSAAVLALLL										RSAAVLALLL	1
RSEALAVD
RSEALAVDG
RSEALAVDGA
RWSKMDQL
RWSKMDQLA
RWSKMDQLAK						RWSKMDQLAK					1
SAAVLALL
SAAVLALLL
SAAVLALLLC
SAEPGWQA
SAEPGWQAK						SAEPGWQAK					1
SAEPGWQAKR
SAIEAELE
SAIEAELEK						SAIEAELEK					1
SAIEAELEKV
SANRRPED
SANRRPEDQ
SANRRPEDQE
SDTLSKPS
SDTLSKPSP
SDTLSKPSPM
SEALAVDG
SEALAVDGA
SEALAVDGAG
SEGLSQGL					SEGLSQGL			SEGLSQGL	SEGLSQGL		1	1	3
SEGLSQGLV					SEGLSQGLV			SEGLSQGLV			1	1	2
SEGLSQGLVD
SEVLENQS
SEVLENQSS
SEVLENQSSQ
SFRARAYG
SFRARAYGF		SFRARAYGF									1
SFRARAYGFR
SGEATDGA
SGEATDGAR
SGEATDGARP
SGELEQEE
SGELEQEEE
SGELEQEEER
SGFEDELS
SGFEDELSE
SGFEDELSEV
SILRHQNL
SILRHQNLL
SILRHQNLLK						SILRHQNLLK					1
SKAEGNNQ
SKAEGNNQA				SKAEGNNQA							1
SKAEGNNQAP
SKDVMEKR
SKDVMEKRE
SKDVMEKRED
SKEAEKSG
SKEAEKSGE
SKEAEKSGEA
SKEWEDSK
SKEWEDSKR
SKEWEDSKRW					SKEWEDSKRW			SKEWEDSKRW	SKEWEDSKRW		1	1	3
SKMDQLAK
SKMDQLAKE
SKMDQLAKEL			SKMDQLAKEL								1
SKPSPMPV
SKPSPMPVS
SKPSPMPVSQ
SKRWSKMD
SKRWSKMDQ
SKRWSKMDQL
SLEAGLPL
SLEAGLPLQ
SLEAGLPLQV	SLEAGLPLQV				SLEAGLPLQV			SLEAGLPLQV	SLEAGLPLQV		1	1	4
SLGYKEIR
SLGYKEIRK						SLGYKEIRK					1
SLGYKEIRKG
SLPSQKYP
SLPSQKYPG
SLPSQKYPGP
SLSAIEAE
SLSAIEAEL	SLSAIEAEL		SLSAIEAEL								1	1	2
SLSAIEAELE
SMKLSFRA
SMKLSFRAR
SMKLSFRARA
SPMNKGDT
SPMNKGDTE
SPMNKGDTEV
SPMPVSQE
SPMPVSQEC			SPMPVSQEC	SPMPVSQEC							1	1	2
SPMPVSQECF					SPMPVSQECF						1
SQAELKEA				SQAELKEA							1
SQAELKEAV	SQAELKEAV		SQAELKEAV	SQAELKEAV	SQAELKEAV		SQAELKEAV	SQAELKEAV	SQAELKEAV		1	1	7
SQAELKEAVE
SQECFETL
SQECFETLR
SQECFETLRG
SQGLVDRE
SQGLVDREK
SQGLVDREKG
SQKYPGPQ
SQKYPGPQA				SQKYPGPQA							1
SQKYPGPQAE
SQQKEEEE
SQQKEEEEE
SQQKEEEEEM
SRSEALAV			SRSEALAV	SRSEALAV							1	1	2
SRSEALAVD
SRSEALAVDG
SSKDVMEK						SSKDVMEK					1
SSKDVMEKR						SSKDVMEKR					1
SSKDVMEKRE
SSMKLSFR
SSMKLSFRA
SSMKLSFRAR						SSMKLSFRAR					1
SSQAELKE
SSQAELKEA
SSQAELKEAV
SSWEDSLE
SSWEDSLEA
SSWEDSLEAG
SWEDSLEA
SWEDSLEAG
SWEDSLEAGL					SWEDSLEAGL						1
TAEKRLEG
TAEKRLEGQ
TAEKRLEGQE
TALPVNSP
TALPVNSPM
TALPVNSPMN
TDGARPQA
TDGARPQAL					TDGARPQAL						1
TDGARPQALP
TEVMKCIV
TEVMKCIVE
TEVMKCIVEV
THPPASLP
THPPASLPS				THPPASLPS							1
THPPASLPSQ
TLRGDERI
TLRGDERIL
TLRGDERILS
TLSKPSPM
TLSKPSPMP
TLSKPSPMPV	TLSKPSPMPV										1
TNTHPPAS
TNTHPPASL			TNTHPPASL								1
TNTHPPASLP
TVVLNPHP
TVVLNPHPS
TVVLNPHPSL
VAHQLQAL
VAHQLQALR
VAHQLQALRR
VDGAGKPG
VDGAGKPGA
VDGAGKPGAE
VDREKGLS
VDREKGLSA
VDREKGLSAE
VEEPSSKD
VEEPSSKDV					VEEPSSKDV			VEEPSSKDV	VEEPSSKDV		1	1	3
VEEPSSKDVM					VEEPSSKDVM			VEEPSSKDVM	VEEPSSKDVM		1	1	3
VEVISDTL					VEVISDTL						1
VEVISDTLS
VEVISDTLSK						VEVISDTLSK					1
VISDTLSK
VISDTLSKP
VISDTLSKPS
VLALLLCA
VLALLLCAG
VLALLLCAGQ
VLENQSSQ
VLENQSSQA
VLENQSSQAE
VLNPHPSL	VLNPHPSL										1
VLNPHPSLG
VLNPHPSLGY						VLNPHPSLGY					1
VMEKREDS
VMEKREDSK
VMEKREDSKE
VMKCIVEV
VMKCIVEVI
VMKCIVEVIS
VNSPMNKG
VNSPMNKGD
VNSPMNKGDT
VPEEEGPT
VPEEEGPTV			VPEEEGPTV								1
VPEEEGPTVV
VPQGLFRG
VPQGLFRGG
VPQGLFRGGK
VRGYPEEK
VRGYPEEKK
VRGYPEEKKE
VSQECFET
VSQECFETL
VSQECFETLR
VTALPVNS
VTALPVNSP
VTALPVNSPM
VVLNPHPS
VVLNPHPSL	VVLNPHPSL	VVLNPHPSL									1	1	2
VVLNPHPSLG
VVPQGLFR
VVPQGLFRG
VVPQGLFRGG
WEDSKRWS
WEDSKRWSK
WEDSKRWSKM					WEDSKRWSKM			WEDSKRWSKM			1	1	2
WEDSLEAG
WEDSLEAGL			WEDSLEAGL		WEDSLEAGL		WEDSLEAGL		WEDSLEAGL		1	1	4
WEDSLEAGLP
WQAKREEE
WQAKREEEE
WQAKREEEEE
WRPSSWED
WRPSSWEDS
WRPSSWEDSL			WRPSSWEDSL				WRPSSWEDSL				1	1	2
WSKMDQLA
WSKMDQLAK						WSKMDQLAK					1
WSKMDQLAKE
YGFRGPGP
YGFRGPGPQ
YGFRGPGPQL
YKEIRKGE
YKEIRKGES
YKEIRKGESR
YPEEKKEE
YPEEKKEEE
YPEEKKEEEG
YPGPQAEG
YPGPQAEGD
YPGPQAEGDS
											160	71

## Sheet: S100β
Predicted peptides	Predicted binders										Predicted to bind	Predicted to bind	How many HLA I
	A*02:01	A24:02	B*39:01	B*39:06	B*44:05	A*11:01	B*38:01	B*44:02	B*44:03	B*57:01	to at least 1 HLA I	to more than 1 HLA I	is it predicted to bind?
ACHEFFEH
AFVAMVTT
AFVAMVTTA
AFVAMVTTAC
ALIDVFHQ
ALIDVFHQY	ALIDVFHQY	ALIDVFHQY			ALIDVFHQY	ALIDVFHQY		ALIDVFHQY	ALIDVFHQY	ALIDVFHQY	1	1	7
ALIDVFHQYS
AMVALIDV
AMVALIDVF
AMVALIDVFH
AMVTTACH
AMVTTACHE
AMVTTACHEF
CDFQEFMA
CDFQEFMAF									CDFQEFMAF		1
CDFQEFMAFV
DFQEFMAF
DFQEFMAFV
DFQEFMAFVA
DGDGECDF
DGDGECDFQ
DGDGECDFQE
DGECDFQE
DGECDFQEF
DGECDFQEFM
DKHKLKKS
DKHKLKKSE
DKHKLKKSEL
DKVMETLD
DKVMETLDN
DKVMETLDND
DNDGDGEC
DNDGDGECD
DNDGDGECDF
DVFHQYSG
DVFHQYSGR
DVFHQYSGRE
ECDFQEFM
ECDFQEFMA
ECDFQEFMAF
EEIKEQEV					EEIKEQEV			EEIKEQEV	EEIKEQEV		1	1	3
EEIKEQEVV					EEIKEQEVV			EEIKEQEVV	EEIKEQEVV		1	1	3
EEIKEQEVVD
EFMAFVAM
EFMAFVAMV
EFMAFVAMVT
EGDKHKLK
EGDKHKLKK
EGDKHKLKKS
EIKEQEVV
EIKEQEVVD
EIKEQEVVDK
EKAMVALI
EKAMVALID
EKAMVALIDV
ELEKAMVA
ELEKAMVAL			ELEKAMVAL								1
ELEKAMVALI
ELINNELS
ELINNELSH
ELINNELSHF
ELKELINN
ELKELINNE
ELKELINNEL
ELSHFLEE
ELSHFLEEI	ELSHFLEEI										1
ELSHFLEEIK
EQEVVDKV
EQEVVDKVM			EQEVVDKVM				EQEVVDKVM				1	1	2
EQEVVDKVME
ETLDNDGD
ETLDNDGDG
ETLDNDGDGE
EVVDKVME
EVVDKVMET
EVVDKVMETL
FHQYSGRE
FHQYSGREG
FHQYSGREGD
FLEEIKEQ
FLEEIKEQE
FLEEIKEQEV	FLEEIKEQEV										1
FMAFVAMV
FMAFVAMVT
FMAFVAMVTT
FQEFMAFV
FQEFMAFVA				FQEFMAFVA							1
FQEFMAFVAM
FVAMVTTA
FVAMVTTAC
FVAMVTTACH
GDGECDFQ
GDGECDFQE
GDGECDFQEF
GDKHKLKK
GDKHKLKKS
GDKHKLKKSE
GECDFQEF					GECDFQEF			GECDFQEF	GECDFQEF		1	1	3
GECDFQEFM					GECDFQEFM			GECDFQEFM	GECDFQEFM		1	1	3
GECDFQEFMA
GREGDKHK
GREGDKHKL	GREGDKHKL		GREGDKHKL				GREGDKHKL				1	1	3
GREGDKHKLK
HFLEEIKE
HFLEEIKEQ
HFLEEIKEQE
HKLKKSEL
HKLKKSELK
HKLKKSELKE
HQYSGREG
HQYSGREGD
HQYSGREGDK
IDVFHQYS
IDVFHQYSG
IDVFHQYSGR
IKEQEVVD
IKEQEVVDK
IKEQEVVDKV
INNELSHF
INNELSHFL			INNELSHFL				INNELSHFL				1	1	2
INNELSHFLE
KAMVALID
KAMVALIDV
KAMVALIDVF										KAMVALIDVF	1
KELINNEL					KELINNEL						1
KELINNELS
KELINNELSH
KEQEVVDK
KEQEVVDKV					KEQEVVDKV			KEQEVVDKV	KEQEVVDKV		1	1	3
KEQEVVDKVM					KEQEVVDKVM			KEQEVVDKVM	KEQEVVDKVM		1	1	3
KHKLKKSE
KHKLKKSEL			KHKLKKSEL	KHKLKKSEL			KHKLKKSEL				1	1	3
KHKLKKSELK
KKSELKEL
KKSELKELI							KKSELKELI				1
KKSELKELIN
KLKKSELK
KLKKSELKE
KLKKSELKEL
KSELKELI
KSELKELIN
KSELKELINN
KVMETLDN
KVMETLDND
KVMETLDNDG
LDNDGDGE
LDNDGDGEC
LDNDGDGECD
LEEIKEQE
LEEIKEQEV					LEEIKEQEV						1
LEEIKEQEVV
LEKAMVAL
LEKAMVALI					LEKAMVALI			LEKAMVALI			1	1	2
LEKAMVALID
LIDVFHQY
LIDVFHQYS
LIDVFHQYSG
LINNELSH
LINNELSHF
LINNELSHFL
LKELINNE
LKELINNEL			LKELINNEL				LKELINNEL				1	1	2
LKELINNELS
LKKSELKE
LKKSELKEL
LKKSELKELI
LSHFLEEI
LSHFLEEIK
LSHFLEEIKE
MAFVAMVT
MAFVAMVTT
MAFVAMVTTA
METLDNDG
METLDNDGD
METLDNDGDG
MSELEKAM
MSELEKAMV
MSELEKAMVA
MVALIDVF
MVALIDVFH
MVALIDVFHQ
MVTTACHE
MVTTACHEF		MVTTACHEF								MVTTACHEF	1	1	2
MVTTACHEFF
NDGDGECD
NDGDGECDF
NDGDGECDFQ
NELSHFLE
NELSHFLEE
NELSHFLEEI					NELSHFLEEI			NELSHFLEEI	NELSHFLEEI		1	1	3
NNELSHFL
NNELSHFLE
NNELSHFLEE
QEFMAFVA
QEFMAFVAM			QEFMAFVAM	QEFMAFVAM	QEFMAFVAM			QEFMAFVAM	QEFMAFVAM		1	1	5
QEFMAFVAMV					QEFMAFVAMV						1
QEVVDKVM								QEVVDKVM	QEVVDKVM		1	1	2
QEVVDKVME
QEVVDKVMET
QYSGREGD
QYSGREGDK
QYSGREGDKH
REGDKHKL					REGDKHKL			REGDKHKL	REGDKHKL		1	1	3
REGDKHKLK								REGDKHKLK			1
REGDKHKLKK
SELEKAMV
SELEKAMVA				SELEKAMVA	SELEKAMVA			SELEKAMVA	SELEKAMVA		1	1	4
SELEKAMVAL			SELEKAMVAL		SELEKAMVAL			SELEKAMVAL	SELEKAMVAL		1	1	4
SELKELIN
SELKELINN
SELKELINNE
SGREGDKH
SGREGDKHK
SGREGDKHKL			SGREGDKHKL				SGREGDKHKL				1	1	2
SHFLEEIK
SHFLEEIKE
SHFLEEIKEQ
TACHEFFE
TACHEFFEH
TLDNDGDG
TLDNDGDGE
TLDNDGDGEC
TTACHEFF
TTACHEFFE
TTACHEFFEH
VALIDVFH
VALIDVFHQ
VALIDVFHQY										VALIDVFHQY	1
VAMVTTAC
VAMVTTACH
VAMVTTACHE
VDKVMETL
VDKVMETLD
VDKVMETLDN
VFHQYSGR
VFHQYSGRE
VFHQYSGREG
VMETLDND
VMETLDNDG
VMETLDNDGD
VTTACHEF
VTTACHEFF										VTTACHEFF	1
VTTACHEFFE
VVDKVMET
VVDKVMETL	VVDKVMETL		VVDKVMETL				VVDKVMETL				1	1	3
VVDKVMETLD
YSGREGDK
YSGREGDKH
YSGREGDKHK
											35	22

## Sheet: ISL1
Predicted peptides	Predicted binders										Predicted to bind	Predicted to bind	How many HLA I
	A*02:01	A24:02	B*39:01	B*39:06	B*44:05	A*11:01	B*38:01	B*44:02	B*44:03	B*57:01	to at least 1 HLA I	to more than 1 HLA I	is it predicted to bind?
AACLKCAE
AACLKCAEC
AACLKCAECN
AAEPISAR
AAEPISARQ
AAEPISARQP
AANPRPDA
AANPRPDAL			AANPRPDAL								1
AANPRPDALM
AASPERHD
AASPERHDG
AASPERHDGG
ACLKCAEC
ACLKCAECN
ACLKCAECNQ
ACSRQLIP
ACSRQLIPG
ACSRQLIPGD
ADHDVVER
ADHDVVERA					ADHDVVERA						1
ADHDVVERAS
AECNQYLD
AECNQYLDE
AECNQYLDES
AEPISARQ
AEPISARQP					AEPISARQP						1
AEPISARQPA
AFQQLVNF		AFQQLVNF									1
AFQQLVNFS
AFQQLVNFSE
AGDPLSPL
AGDPLSPLH
AGDPLSPLHP
AKCSIGFS
AKCSIGFSK
AKCSIGFSKN
ALMKEQLV
ALMKEQLVE
ALMKEQLVEM	ALMKEQLVEM										1
ALQSDIDQ
ALQSDIDQP
ALQSDIDQPA	ALQSDIDQPA										1
ALREDGLF
ALREDGLFC
ALREDGLFCR
ALRPHVHK
ALRPHVHKQ
ALRPHVHKQP
ANPRPDAL
ANPRPDALM
ANPRPDALMK
ANPVEVQS
ANPVEVQSY
ANPVEVQSYQ
ARPLQMAA				ARPLQMAA							1
ARPLQMAAE
ARPLQMAAEP
ARQPALRP
ARQPALRPH
ARQPALRPHV
ARSKVYHI
ARSKVYHIE
ARSKVYHIEC
ASLGAGDP
ASLGAGDPL
ASLGAGDPLS
ASMSSQLP
ASMSSQLPD
ASMSSQLPDT
ASPERHDG
ASPERHDGG
ASPERHDGGL
CAECNQYL
CAECNQYLD
CAECNQYLDE
CAKCSIGF
CAKCSIGFS
CAKCSIGFSK
CFRCVACS
CFRCVACSR
CFRCVACSRQ
CFVRDGKT
CFVRDGKTY
CFVRDGKTYC
CGNQIHDQ
CGNQIHDQY
CGNQIHDQYI
CKDKKRSI
CKDKKRSIM
CKDKKRSIMM
CKRDYIRL
CKRDYIRLY
CKRDYIRLYG
CLKCAECN
CLKCAECNQ
CLKCAECNQY
CNQYLDES
CNQYLDESC
CNQYLDESCT
CRADHDVV
CRADHDVVE
CRADHDVVER
CSIGFSKN
CSIGFSKND
CSIGFSKNDF
CSRQLIPG
CSRQLIPGD
CSRQLIPGDE
CTCFVRDG
CTCFVRDGK						CTCFVRDGK					1
CTCFVRDGKT
CVACSRQL
CVACSRQLI
CVACSRQLIP
CVGCGNQI
CVGCGNQIH
CVGCGNQIHD
CYAANPRP
CYAANPRPD
CYAANPRPDA
DALMKEQL
DALMKEQLV
DALMKEQLVE
DEFALRED
DEFALREDG
DEFALREDGL					DEFALREDGL						1
DESCTCFV
DESCTCFVR
DESCTCFVRD
DFALQSDI
DFALQSDID
DFALQSDIDQ
DFVMRARS
DFVMRARSK
DFVMRARSKV
DGGLQANP
DGGLQANPV
DGGLQANPVE
DGKTYCKR
DGKTYCKRD
DGKTYCKRDY
DGLFCRAD
DGLFCRADH
DGLFCRADHD
DHDVVERA				DHDVVERA							1
DHDVVERAS			DHDVVERAS	DHDVVERAS							1	1	2
DHDVVERASL			DHDVVERASL	DHDVVERASL			DHDVVERASL				1	1	3
DIDQPAFQ
DIDQPAFQQ
DIDQPAFQQL
DKKRSIMM
DKKRSIMMK
DKKRSIMMKQ
DKTNIQGM
DKTNIQGMT
DKTNIQGMTG
DLEWHAAC
DLEWHAACL
DLEWHAACLK
DMGDPPKK
DMGDPPKKK
DMGDPPKKKR
DPLSPLHP
DPLSPLHPA				DPLSPLHPA							1
DPLSPLHPAR
DPPKKKRL
DPPKKKRLI
DPPKKKRLIS
DQPAFQQL			DQPAFQQL				DQPAFQQL				1	1	2
DQPAFQQLV			DQPAFQQLV	DQPAFQQLV			DQPAFQQLV				1	1	3
DQPAFQQLVN
DQYILRVS
DQYILRVSP				DQYILRVSP							1
DQYILRVSPD
DTPNSMVA
DTPNSMVAS
DTPNSMVASP
DVVERASL
DVVERASLG
DVVERASLGA
DYIRLYGI
DYIRLYGIK
DYIRLYGIKC
ECFRCVAC
ECFRCVACS
ECFRCVACSR
ECNQYLDE
ECNQYLDES
ECNQYLDESC
EDGLFCRA
EDGLFCRAD
EDGLFCRADH
EFALREDG
EFALREDGL
EFALREDGLF
EGGPGSNS
EGGPGSNST
EGGPGSNSTG
EKQLHTLR
EKQLHTLRT
EKQLHTLRTC
EKTTRVRT
EKTTRVRTV
EKTTRVRTVL
EMTGLSPR
EMTGLSPRV
EMTGLSPRVI
EPISARQP
EPISARQPA				EPISARQPA							1
EPISARQPAL
EQLVEMTG
EQLVEMTGL			EQLVEMTGL				EQLVEMTGL				1	1	2
EQLVEMTGLS
ERASLGAG
ERASLGAGD
ERASLGAGDP
ERHDGGLQ
ERHDGGLQA			ERHDGGLQA	ERHDGGLQA							1	1	2
ERHDGGLQAN
ESCTCFVR
ESCTCFVRD
ESCTCFVRDG
EVASMSSQ
EVASMSSQL
EVASMSSQLP
EVQSYQPP
EVQSYQPPW										EVQSYQPPW	1
EVQSYQPPWK
EWHAACLK
EWHAACLKC
EWHAACLKCA
FALQSDID
FALQSDIDQ
FALQSDIDQP
FALREDGL
FALREDGLF
FALREDGLFC
FCRADHDV
FCRADHDVV
FCRADHDVVE
FQNKRCKD
FQNKRCKDK
FQNKRCKDKK
FQQLVNFS
FQQLVNFSE
FQQLVNFSEG
FRCVACSR
FRCVACSRQ
FRCVACSRQL
FSEGGPGS
FSEGGPGSN
FSEGGPGSNS
FSKNDFVM
FSKNDFVMR
FSKNDFVMRA
FVMRARSK
FVMRARSKV
FVMRARSKVY
FVRDGKTY
FVRDGKTYC
FVRDGKTYCK						FVRDGKTYCK					1
GAGDPLSP
GAGDPLSPL
GAGDPLSPLH
GCGNQIHD
GCGNQIHDQ
GCGNQIHDQY
GDEFALRE
GDEFALRED
GDEFALREDG
GDMGDPPK
GDMGDPPKK
GDMGDPPKKK
GDPLSPLH
GDPLSPLHP
GDPLSPLHPA
GDPPKKKR
GDPPKKKRL					GDPPKKKRL						1
GDPPKKKRLI
GFSKNDFV
GFSKNDFVM
GFSKNDFVMR
GGLQANPV
GGLQANPVE
GGLQANPVEV	GGLQANPVEV										1
GGPGSNST
GGPGSNSTG
GGPGSNSTGS
GIKCAKCS
GIKCAKCSI
GIKCAKCSIG
GKTYCKRD
GKTYCKRDY
GKTYCKRDYI
GLFCRADH
GLFCRADHD
GLFCRADHDV
GLQANPVE
GLQANPVEV	GLQANPVEV										1
GLQANPVEVQ
GLSPRVIR
GLSPRVIRV	GLSPRVIRV										1
GLSPRVIRVW										GLSPRVIRVW	1
GMTGTPMV
GMTGTPMVA
GMTGTPMVAA
GNQIHDQY
GNQIHDQYI
GNQIHDQYIL
GPGSNSTG
GPGSNSTGS
GPGSNSTGSE
GSEVASMS
GSEVASMSS
GSEVASMSSQ
GSNSTGSE
GSNSTGSEV
GSNSTGSEVA
GTPMVAAS
GTPMVAASP
GTPMVAASPE
HAACLKCA
HAACLKCAE
HAACLKCAEC
HDGGLQAN
HDGGLQANP
HDGGLQANPV
HDQYILRV
HDQYILRVS
HDQYILRVSP
HDVVERAS
HDVVERASL
HDVVERASLG
HIECFRCV
HIECFRCVA
HIECFRCVAC
HKQPEKTT
HKQPEKTTR
HKQPEKTTRV
HPARPLQM
HPARPLQMA				HPARPLQMA							1
HPARPLQMAA				HPARPLQMAA							1
HTLRTCYA
HTLRTCYAA
HTLRTCYAAN
HVHKQPEK
HVHKQPEKT
HVHKQPEKTT
IDQPAFQQ
IDQPAFQQL					IDQPAFQQL						1
IDQPAFQQLV
IECFRCVA
IECFRCVAC
IECFRCVACS
IGFSKNDF
IGFSKNDFV
IGFSKNDFVM
IHDQYILR
IHDQYILRV			IHDQYILRV	IHDQYILRV			IHDQYILRV				1	1	3
IHDQYILRVS
IKCAKCSI
IKCAKCSIG
IKCAKCSIGF
ILRVSPDL
ILRVSPDLE
ILRVSPDLEW							ILRVSPDLEW			ILRVSPDLEW	1	1	2
IMMKQLQQ
IMMKQLQQQ
IMMKQLQQQQ
IPGDEFAL
IPGDEFALR
IPGDEFALRE
IQGMTGTP
IQGMTGTPM
IQGMTGTPMV	IQGMTGTPMV										1
IRLYGIKC
IRLYGIKCA				IRLYGIKCA							1
IRLYGIKCAK
IRVWFQNK
IRVWFQNKR
IRVWFQNKRC
ISARQPAL
ISARQPALR						ISARQPALR					1
ISARQPALRP
ISLCVGCG
ISLCVGCGN
ISLCVGCGNQ
KCAECNQY
KCAECNQYL
KCAECNQYLD
KCAKCSIG
KCAKCSIGF
KCAKCSIGFS
KCSIGFSK
KCSIGFSKN
KCSIGFSKND
KDKKRSIM
KDKKRSIMM
KDKKRSIMMK
KEQLVEMT
KEQLVEMTG
KEQLVEMTGL					KEQLVEMTGL			KEQLVEMTGL	KEQLVEMTGL		1	1	3
KKKRLISL
KKKRLISLC
KKKRLISLCV
KKRLISLC
KKRLISLCV
KKRLISLCVG
KKRSIMMK
KKRSIMMKQ
KKRSIMMKQL
KNDFVMRA
KNDFVMRAR
KNDFVMRARS
KQLHTLRT
KQLHTLRTC
KQLHTLRTCY
KQLQQQQP
KQLQQQQPN
KQLQQQQPND
KQPEKTTR
KQPEKTTRV	KQPEKTTRV	KQPEKTTRV					KQPEKTTRV				1	1	3
KQPEKTTRVR
KRCKDKKR
KRCKDKKRS
KRCKDKKRSI
KRDYIRLY
KRDYIRLYG
KRDYIRLYGI
KRLISLCV
KRLISLCVG
KRLISLCVGC
KRSIMMKQ
KRSIMMKQL
KRSIMMKQLQ
KTNIQGMT
KTNIQGMTG
KTNIQGMTGT
KTTRVRTV
KTTRVRTVL										KTTRVRTVL	1
KTTRVRTVLN
KTYCKRDY
KTYCKRDYI
KTYCKRDYIR
KVLSDFAL
KVLSDFALQ
KVLSDFALQS
KVYHIECF
KVYHIECFR						KVYHIECFR					1
KVYHIECFRC
LCVGCGNQ
LCVGCGNQI
LCVGCGNQIH
LDESCTCF
LDESCTCFV
LDESCTCFVR
LEWHAACL
LEWHAACLK
LEWHAACLKC
LFCRADHD
LFCRADHDV
LFCRADHDVV
LGAGDPLS
LGAGDPLSP
LGAGDPLSPL
LHPARPLQ
LHPARPLQM		LHPARPLQM	LHPARPLQM	LHPARPLQM			LHPARPLQM				1	1	4
LHPARPLQMA				LHPARPLQMA							1
LHTLRTCY
LHTLRTCYA				LHTLRTCYA							1
LHTLRTCYAA				LHTLRTCYAA							1
LIPGDEFA
LIPGDEFAL
LIPGDEFALR
LISLCVGC
LISLCVGCG
LISLCVGCGN
LKCAECNQ
LKCAECNQY
LKCAECNQYL
LMKEQLVE
LMKEQLVEM	LMKEQLVEM										1
LMKEQLVEMT
LNEKQLHT
LNEKQLHTL			LNEKQLHTL								1
LNEKQLHTLR
LPDTPNSM			LPDTPNSM								1
LPDTPNSMV			LPDTPNSMV								1
LPDTPNSMVA
LQANPVEV
LQANPVEVQ
LQANPVEVQS
LQMAAEPI
LQMAAEPIS
LQMAAEPISA
LQQQQPND
LQQQQPNDK
LQQQQPNDKT
LQSDIDQP
LQSDIDQPA				LQSDIDQPA							1
LQSDIDQPAF							LQSDIDQPAF				1
LREDGLFC
LREDGLFCR
LREDGLFCRA
LRPHVHKQ
LRPHVHKQP
LRPHVHKQPE
LRTCYAAN
LRTCYAANP
LRTCYAANPR
LRVSPDLE
LRVSPDLEW							LRVSPDLEW				1
LRVSPDLEWH
LSDFALQS
LSDFALQSD
LSDFALQSDI
LSPLHPAR
LSPLHPARP
LSPLHPARPL
LSPRVIRV
LSPRVIRVW										LSPRVIRVW	1
LSPRVIRVWF										LSPRVIRVWF	1
LVEMTGLS
LVEMTGLSP
LVEMTGLSPR
LVNFSEGG
LVNFSEGGP
LVNFSEGGPG
LYGIKCAK
LYGIKCAKC
LYGIKCAKCS
MAAEPISA
MAAEPISAR						MAAEPISAR					1
MAAEPISARQ
MGDMGDPP
MGDMGDPPK
MGDMGDPPKK
MGDPPKKK
MGDPPKKKR
MGDPPKKKRL
MKEQLVEM
MKEQLVEMT
MKEQLVEMTG
MKQLQQQQ
MKQLQQQQP
MKQLQQQQPN
MMKQLQQQ
MMKQLQQQQ
MMKQLQQQQP
MRARSKVY
MRARSKVYH
MRARSKVYHI
MSSQLPDT
MSSQLPDTP
MSSQLPDTPN
MTGLSPRV
MTGLSPRVI
MTGLSPRVIR						MTGLSPRVIR					1
MTGTPMVA
MTGTPMVAA
MTGTPMVAAS
MVAASPER
MVAASPERH
MVAASPERHD
MVASPIEA
NDFVMRAR
NDFVMRARS
NDFVMRARSK
NDKTNIQG
NDKTNIQGM					NDKTNIQGM						1
NDKTNIQGMT
NEKQLHTL			NEKQLHTL		NEKQLHTL			NEKQLHTL	NEKQLHTL		1	1	4
NEKQLHTLR
NEKQLHTLRT
NFSEGGPG
NFSEGGPGS
NFSEGGPGSN
NIQGMTGT
NIQGMTGTP
NIQGMTGTPM
NKRCKDKK
NKRCKDKKR
NKRCKDKKRS
NPRPDALM
NPRPDALMK
NPRPDALMKE
NPVEVQSY
NPVEVQSYQ
NPVEVQSYQP
NQIHDQYI
NQIHDQYIL			NQIHDQYIL	NQIHDQYIL			NQIHDQYIL				1	1	3
NQIHDQYILR
NQYLDESC
NQYLDESCT
NQYLDESCTC
NSMVASPI
NSMVASPIE
NSMVASPIEA
NSTGSEVA
NSTGSEVAS
NSTGSEVASM
PAFQQLVN
PAFQQLVNF
PAFQQLVNFS
PALRPHVH
PALRPHVHK
PALRPHVHKQ
PARPLQMA
PARPLQMAA
PARPLQMAAE
PDALMKEQ
PDALMKEQL
PDALMKEQLV
PDLEWHAA
PDLEWHAAC
PDLEWHAACL
PDTPNSMV
PDTPNSMVA
PDTPNSMVAS
PEKTTRVR
PEKTTRVRT
PEKTTRVRTV
PERHDGGL
PERHDGGLQ
PERHDGGLQA
PGDEFALR
PGDEFALRE
PGDEFALRED
PGSNSTGS
PGSNSTGSE
PGSNSTGSEV
PHVHKQPE
PHVHKQPEK
PHVHKQPEKT
PISARQPA
PISARQPAL
PISARQPALR
PKKKRLIS
PKKKRLISL
PKKKRLISLC
PLHPARPL
PLHPARPLQ
PLHPARPLQM
PLQMAAEP
PLQMAAEPI
PLQMAAEPIS
PLSPLHPA
PLSPLHPAR
PLSPLHPARP
PMVAASPE
PMVAASPER
PMVAASPERH
PNDKTNIQ
PNDKTNIQG
PNDKTNIQGM
PNSMVASP
PNSMVASPI
PNSMVASPIE
PPKKKRLI
PPKKKRLIS
PPKKKRLISL
PPWKVLSD
PPWKVLSDF
PPWKVLSDFA
PRPDALMK
PRPDALMKE
PRPDALMKEQ
PRVIRVWF
PRVIRVWFQ
PRVIRVWFQN
PVEVQSYQ
PVEVQSYQP
PVEVQSYQPP
PWKVLSDF
PWKVLSDFA
PWKVLSDFAL
QANPVEVQ
QANPVEVQS
QANPVEVQSY										QANPVEVQSY	1
QGMTGTPM
QGMTGTPMV
QGMTGTPMVA
QIHDQYIL
QIHDQYILR						QIHDQYILR					1
QIHDQYILRV							QIHDQYILRV				1
QLHTLRTC
QLHTLRTCY
QLHTLRTCYA
QLIPGDEF
QLIPGDEFA	QLIPGDEFA										1
QLIPGDEFAL	QLIPGDEFAL										1
QLPDTPNS
QLPDTPNSM	QLPDTPNSM		QLPDTPNSM								1	1	2
QLPDTPNSMV	QLPDTPNSMV										1
QLQQQQPN
QLQQQQPND
QLQQQQPNDK
QLVEMTGL
QLVEMTGLS
QLVEMTGLSP
QLVNFSEG
QLVNFSEGG
QLVNFSEGGP
QMAAEPIS
QMAAEPISA	QMAAEPISA			QMAAEPISA							1	1	2
QMAAEPISAR						QMAAEPISAR					1
QNKRCKDK
QNKRCKDKK
QNKRCKDKKR
QPAFQQLV
QPAFQQLVN
QPAFQQLVNF										QPAFQQLVNF	1
QPALRPHV
QPALRPHVH
QPALRPHVHK						QPALRPHVHK					1
QPEKTTRV
QPEKTTRVR
QPEKTTRVRT
QPNDKTNI
QPNDKTNIQ
QPNDKTNIQG
QPPWKVLS
QPPWKVLSD
QPPWKVLSDF
QQLVNFSE
QQLVNFSEG
QQLVNFSEGG
QQPNDKTN
QQPNDKTNI
QQPNDKTNIQ
QQQPNDKT
QQQPNDKTN
QQQPNDKTNI
QQQQPNDK
QQQQPNDKT
QQQQPNDKTN
QSDIDQPA
QSDIDQPAF										QSDIDQPAF	1
QSDIDQPAFQ
QSYQPPWK						QSYQPPWK					1
QSYQPPWKV	QSYQPPWKV									QSYQPPWKV	1	1	2
QSYQPPWKVL		QSYQPPWKVL								QSYQPPWKVL	1	1	2
QYILRVSP
QYILRVSPD
QYILRVSPDL
QYLDESCT
QYLDESCTC
QYLDESCTCF		QYLDESCTCF									1
RADHDVVE
RADHDVVER						RADHDVVER					1
RADHDVVERA
RARSKVYH
RARSKVYHI										RARSKVYHI	1
RARSKVYHIE
RASLGAGD
RASLGAGDP
RASLGAGDPL
RCKDKKRS
RCKDKKRSI
RCKDKKRSIM
RCVACSRQ
RCVACSRQL
RCVACSRQLI
RDGKTYCK
RDGKTYCKR
RDGKTYCKRD
RDYIRLYG
RDYIRLYGI
RDYIRLYGIK
REDGLFCR
REDGLFCRA
REDGLFCRAD
RHDGGLQA				RHDGGLQA							1
RHDGGLQAN
RHDGGLQANP
RLISLCVG
RLISLCVGC
RLISLCVGCG
RLYGIKCA
RLYGIKCAK						RLYGIKCAK					1
RLYGIKCAKC
RPDALMKE
RPDALMKEQ
RPDALMKEQL
RPHVHKQP
RPHVHKQPE
RPHVHKQPEK
RPLQMAAE
RPLQMAAEP
RPLQMAAEPI
RQLIPGDE
RQLIPGDEF		RQLIPGDEF			RQLIPGDEF		RQLIPGDEF	RQLIPGDEF	RQLIPGDEF		1	1	5
RQLIPGDEFA
RQPALRPH
RQPALRPHV	RQPALRPHV										1
RQPALRPHVH
RSIMMKQL
RSIMMKQLQ
RSIMMKQLQQ
RSKVYHIE
RSKVYHIEC
RSKVYHIECF										RSKVYHIECF	1
RTCYAANP
RTCYAANPR						RTCYAANPR					1
RTCYAANPRP
RTVLNEKQ
RTVLNEKQL										RTVLNEKQL	1
RTVLNEKQLH
RVIRVWFQ
RVIRVWFQN
RVIRVWFQNK						RVIRVWFQNK					1
RVRTVLNE
RVRTVLNEK						RVRTVLNEK					1
RVRTVLNEKQ
RVSPDLEW										RVSPDLEW	1
RVSPDLEWH
RVSPDLEWHA
RVWFQNKR
RVWFQNKRC
RVWFQNKRCK						RVWFQNKRCK					1
SARQPALR
SARQPALRP
SARQPALRPH
SCTCFVRD
SCTCFVRDG
SCTCFVRDGK						SCTCFVRDGK					1
SDFALQSD
SDFALQSDI
SDFALQSDID
SDIDQPAF					SDIDQPAF						1
SDIDQPAFQ
SDIDQPAFQQ
SEGGPGSN
SEGGPGSNS
SEGGPGSNST
SEVASMSS
SEVASMSSQ
SEVASMSSQL					SEVASMSSQL			SEVASMSSQL	SEVASMSSQL		1	1	3
SIGFSKND
SIGFSKNDF
SIGFSKNDFV
SIMMKQLQ
SIMMKQLQQ
SIMMKQLQQQ
SKNDFVMR
SKNDFVMRA				SKNDFVMRA							1
SKNDFVMRAR
SKVYHIEC
SKVYHIECF
SKVYHIECFR						SKVYHIECFR					1
SLCVGCGN
SLCVGCGNQ
SLCVGCGNQI
SLGAGDPL
SLGAGDPLS
SLGAGDPLSP
SMSSQLPD
SMSSQLPDT
SMSSQLPDTP
SMVASPIE
SMVASPIEA	SMVASPIEA			SMVASPIEA							1	1	2
SNSTGSEV
SNSTGSEVA
SNSTGSEVAS
SPDLEWHA
SPDLEWHAA			SPDLEWHAA	SPDLEWHAA							1	1	2
SPDLEWHAAC
SPERHDGG
SPERHDGGL
SPERHDGGLQ
SPLHPARP
SPLHPARPL			SPLHPARPL								1
SPLHPARPLQ
SPRVIRVW										SPRVIRVW	1
SPRVIRVWF
SPRVIRVWFQ
SQLPDTPN
SQLPDTPNS
SQLPDTPNSM			SQLPDTPNSM				SQLPDTPNSM				1	1	2
SRQLIPGD
SRQLIPGDE
SRQLIPGDEF							SRQLIPGDEF				1
SSQLPDTP
SSQLPDTPN
SSQLPDTPNS
STGSEVAS
STGSEVASM
STGSEVASMS
SYQPPWKV		SYQPPWKV									1
SYQPPWKVL		SYQPPWKVL	SYQPPWKVL				SYQPPWKVL				1	1	3
SYQPPWKVLS		SYQPPWKVLS									1
TCFVRDGK
TCFVRDGKT
TCFVRDGKTY
TCYAANPR
TCYAANPRP
TCYAANPRPD
TGLSPRVI
TGLSPRVIR
TGLSPRVIRV	TGLSPRVIRV										1
TGSEVASM
TGSEVASMS
TGSEVASMSS
TGTPMVAA
TGTPMVAAS
TGTPMVAASP
TLRTCYAA
TLRTCYAAN
TLRTCYAANP
TNIQGMTG
TNIQGMTGT
TNIQGMTGTP
TPMVAASP
TPMVAASPE
TPMVAASPER
TPNSMVAS
TPNSMVASP
TPNSMVASPI
TRVRTVLN
TRVRTVLNE
TRVRTVLNEK						TRVRTVLNEK					1
TTRVRTVL
TTRVRTVLN
TTRVRTVLNE
TVLNEKQL
TVLNEKQLH
TVLNEKQLHT
TYCKRDYI
TYCKRDYIR
TYCKRDYIRL		TYCKRDYIRL									1
VAASPERH
VAASPERHD
VAASPERHDG
VACSRQLI
VACSRQLIP
VACSRQLIPG
VASMSSQL
VASMSSQLP
VASMSSQLPD
VEMTGLSP
VEMTGLSPR
VEMTGLSPRV					VEMTGLSPRV			VEMTGLSPRV			1	1	2
VERASLGA
VERASLGAG
VERASLGAGD
VEVQSYQP
VEVQSYQPP
VEVQSYQPPW					VEVQSYQPPW			VEVQSYQPPW	VEVQSYQPPW	VEVQSYQPPW	1	1	4
VGCGNQIH
VGCGNQIHD
VGCGNQIHDQ
VHKQPEKT
VHKQPEKTT				VHKQPEKTT							1
VHKQPEKTTR
VIRVWFQN
VIRVWFQNK
VIRVWFQNKR
VLNEKQLH
VLNEKQLHT	VLNEKQLHT										1
VLNEKQLHTL	VLNEKQLHTL										1
VLSDFALQ
VLSDFALQS
VLSDFALQSD
VMRARSKV
VMRARSKVY
VMRARSKVYH
VNFSEGGP
VNFSEGGPG
VNFSEGGPGS
VQSYQPPW
VQSYQPPWK						VQSYQPPWK					1
VQSYQPPWKV	VQSYQPPWKV										1
VRDGKTYC
VRDGKTYCK
VRDGKTYCKR
VRTVLNEK
VRTVLNEKQ
VRTVLNEKQL
VSPDLEWH
VSPDLEWHA
VSPDLEWHAA
VVERASLG
VVERASLGA
VVERASLGAG
VWFQNKRC
VWFQNKRCK
VWFQNKRCKD
VYHIECFR
VYHIECFRC
VYHIECFRCV
WFQNKRCK
WFQNKRCKD
WFQNKRCKDK
WHAACLKC
WHAACLKCA				WHAACLKCA							1
WHAACLKCAE
WKVLSDFA
WKVLSDFAL			WKVLSDFAL	WKVLSDFAL			WKVLSDFAL				1	1	3
WKVLSDFALQ
YAANPRPD
YAANPRPDA
YAANPRPDAL
YCKRDYIR
YCKRDYIRL
YCKRDYIRLY
YGIKCAKC
YGIKCAKCS
YGIKCAKCSI
YHIECFRC				YHIECFRC							1
YHIECFRCV			YHIECFRCV	YHIECFRCV			YHIECFRCV				1	1	3
YHIECFRCVA				YHIECFRCVA							1
YILRVSPD
YILRVSPDL	YILRVSPDL
YILRVSPDLE
YIRLYGIK
YIRLYGIKC
YIRLYGIKCA
YLDESCTC
YLDESCTCF	YLDESCTCF	YLDESCTCF									1	1	2
YLDESCTCFV	YLDESCTCFV										1
YQPPWKVL		YQPPWKVL	YQPPWKVL								1	1	2
YQPPWKVLS
YQPPWKVLSD
											117	29

[truncated: 8 more sheets: UCN3, VDBP, GLIPR1, GFAP, KCNK16, KIF1A, PCSK2, SCG5]
