# Supplementary material for: Differences in F pocket impact on HLA I genetic associations with autoimmune diabetes
Source: Front Immunol. 2024 Mar 25;15:1342335. doi: 10.3389/fimmu.2024.1342335 (PMC11003304; doi:10.3389/fimmu.2024.1342335)
Supplement: Supplementary file 6 [file Table_5.xlsx]

## Sheet: Legend
Supplementary Table 5 corresponding to Figure 5C. Evaluation of significant differences between each pair of HLA I allotypes.
Statistical differences between each two HLA I allotypes were analyzed by Kruskal-Wallis test and Dunn’s multiple comparisons test.

## Sheet: A. combined
A	B	p value	significant				A*02:01	A*24:02	B*39:01	B*39:06	B*44:05	A*11:01	B*38:01	B*44:02	B*44:03	B*57:01
A*02:01	A*24:02	<1E-15	Yes			A*02:01		*	*	*	*	ns	*	*	*	*
	B*39:01	<1E-15	Yes			A*24:02	*		ns	*	*	*	*	*	*	*
	B*39:06	<1E-15	Yes			B*39:01	*	ns		*	*	*	*	ns	ns	*
	B*44:05	<1E-15	Yes			B*39:06	*	*	*		*	*	*	ns	ns	*
	A*11:01	>0.9(9)	No			B*44:05	*	*	*	*		*	*	*	*	*
	B*38:01	<1E-15	Yes			A*11:01	ns	*	*	*	*		*	*	*	*
	B*44:02	<1E-15	Yes			B*38:01	*	*	*	*	*	*		*	*	*
	B*44:03	<1E-15	Yes			B*44:02	*	*	ns	ns	*	*	*		ns	*
	B*57:01	<1E-15	Yes			B*44:03	*	*	ns	ns	*	*	*	ns		*
						B*57:01	*	*	*	*	*	*	*	*	*
A*24:02	B*39:01	>0.9(9)	No
	B*39:06	3.88882e-07	Yes
	B*44:05	<1E-15	Yes
	A*11:01	<1E-15	Yes
	B*38:01	<1E-15	Yes
	B*44:02	0.0127415	Yes
	B*44:03	0.00147708	Yes
	B*57:01	2.27941e-09	Yes
B*39:01	B*39:06	0.000997049	Yes
	B*44:05	<1E-15	Yes
	A*11:01	<1E-15	Yes
	B*38:01	<1E-15	Yes
	B*44:02	>0.9(9)	No
	B*44:03	0.412	No
	B*57:01	<1E-15	Yes
B*39:06	B*44:05	<1E-15	Yes
	A*11:01	<1E-15	Yes
	B*38:01	4.08912e-07	Yes
	B*44:02	>0.9(9)	No
	B*44:03	>0.9(9)	No
	B*57:01	<1E-15	Yes
B*44:05	A*11:01	<1E-15	Yes
	B*38:01	0.00239636	Yes
	B*44:02	<1E-15	Yes
	B*44:03	<1E-15	Yes
	B*57:01	<1E-15	Yes
A*11:01	B*38:01	<1E-15	Yes
	B*44:02	<1E-15	Yes
	B*44:03	<1E-15	Yes
	B*57:01	4.9166e-11	Yes
B*38:01	B*44:02	1.284e-11	Yes
	B*44:03	1.05067e-09	Yes
	B*57:01	<1E-15	Yes
B*44:02	B*44:03	>0.9(9)	No
	B*57:01	<1E-15	Yes
B*44:03	B*57:01	<1E-15	Yes

## Sheet: B. 8mer
A	B	p value	significant				A*02:01	A*24:02	B*39:01	B*39:06	B*44:05	A*11:01	B*38:01	B*44:02	B*44:03	B*57:01
A*02:01	A*24:02	0.00134606	Yes			A*02:01		*	*	*	*	ns	*	*	*	ns
	B*39:01	4.41119e-06	Yes			A*24:02	*		ns	ns	*	*	*	ns	ns	ns
	B*39:06	8.37278e-10	Yes			B*39:01	*	ns		ns	*	*	ns	ns	ns	*
	B*44:05	<1E-15	Yes			B*39:06	*	ns	ns		*	*	ns	ns	ns	*
	A*11:01	>0.9(9)	No			B*44:05	*	*	*	*		*	*	*	*	*
	B*38:01	1.4184e-11	Yes			A*11:01	ns	*	*	*	*		*	*	*	ns
	B*44:02	2.54698e-09	Yes			B*38:01	*	*	ns	ns	*	*		ns	ns	*
	B*44:03	5.90489e-10	Yes			B*44:02	*	ns	ns	ns	*	*	ns		ns	*
	B*57:01	>0.9(9)	No			B*44:03	*	ns	ns	ns	*	*	ns	ns		*
						B*57:01	ns	ns	*	*	*	ns	*	*	*
A*24:02	B*39:01	>0.9(9)	No
	B*39:06	0.45249	No
	B*44:05	1.615e-11	Yes
	A*11:01	0.035161	Yes
	B*38:01	0.0282722	Yes
	B*44:02	0.495318	No
	B*44:03	0.225412	No
	B*57:01	0.45802	No
B*39:01	B*39:06	>0.9(9)	No
	B*44:05	1.17e-13	Yes
	A*11:01	0.000844576	Yes
	B*38:01	0.0676899	No
	B*44:02	>0.9(9)	No
	B*44:03	0.699402	No
	B*57:01	0.00266641	Yes
B*39:06	B*44:05	8.22732e-08	Yes
	A*11:01	1.64824e-06	Yes
	B*38:01	>0.9(9)	No
	B*44:02	>0.9(9)	No
	B*44:03	>0.9(9)	No
	B*57:01	1.5456e-07	Yes
B*44:05	A*11:01	<1E-15	Yes
	B*38:01	0.000355118	Yes
	B*44:02	3.38815e-06	Yes
	B*44:03	1.77351e-05	Yes
	B*57:01	<1E-15	Yes
A*11:01	B*38:01	5.70724e-08	Yes
	B*44:02	2.65199e-06	Yes
	B*44:03	8.83762e-07	Yes
	B*57:01	>0.9(9)	ns
B*38:01	B*44:02	>0.9(9)	No
	B*44:03	>0.9(9)	No
	B*57:01	1.67364e-09	Yes
B*44:02	B*44:03	>0.9(9)	No
	B*57:01	8.15215e-07	Yes
B*44:03	B*57:01	1.51115e-07	Yes

## Sheet: C. 9mer
A	B	p value	significant				A*02:01	A*24:02	B*39:01	B*39:06	B*44:05	A*11:01	B*38:01	B*44:02	B*44:03	B*57:01
A*02:01	A*24:02	<1E-15	Yes			A*02:01		*	*	*	*	ns	*	*	*	*
	B*39:01	<1E-15	Yes			A*24:02	*		ns	ns	*	*	*	*	*	*
	B*39:06	<1E-15	Yes			B*39:01	*	ns		*	*	*	*	*	*	*
	B*44:05	<1E-15	Yes			B*39:06	*	ns	*		*	*	*	ns	ns	*
	A*11:01	>0.9(9)	No			B*44:05	*	*	*	*		*	ns	*	*	*
	B*38:01	<1E-15	Yes			A*11:01	ns	*	*	*	*		*	*	*	*
	B*44:02	<1E-15	Yes			B*38:01	*	*	*	*	ns	*		*	*	*
	B*44:03	<1E-15	Yes			B*44:02	*	*	*	ns	*	*	*		ns	*
	B*57:01	8.1589e-08	Yes			B*44:03	*	*	*	ns	*	*	*	ns		*
						B*57:01	*	*	*	*	*	*	*	*	*
A*24:02	B*39:01	>0.9(9)	No
	B*39:06	0.300046	No
	B*44:05	<1E-15	Yes
	A*11:01	<1E-15	Yes
	B*38:01	2.734e-12	Yes
	B*44:02	0.015983	Yes
	B*44:03	0.0130559	Yes
	B*57:01	8.0171e-06	Yes
B*39:01	B*39:06	0.0112872	Yes
	B*44:05	<1E-15	Yes
	A*11:01	<1E-15	Yes
	B*38:01	<1E-15	Yes
	B*44:02	0.000426771	Yes
	B*44:03	0.000347796	Yes
	B*57:01	1.02499e-05	Yes
B*39:06	B*44:05	2.3e-14	Yes
	A*11:01	<1E-15	Yes
	B*38:01	3.98237e-06	Yes
	B*44:02	>0.9(9)	No
	B*44:03	>0.9(9)	No
	B*57:01	4.2e-14	Yes
B*44:05	A*11:01	<1E-15	Yes
	B*38:01	0.0588454	No
	B*44:02	5.36494e-08	Yes
	B*44:03	1.27796e-07	Yes
	B*57:01	<1E-15	Yes
A*11:01	B*38:01	<1E-15	Yes
	B*44:02	<1E-15	Yes
	B*44:03	<1E-15	Yes
	B*57:01	0.000180666	Yes
B*38:01	B*44:02	0.0287578	Yes
	B*44:03	0.0457923	Yes
	B*57:01	<1E-15	Yes
B*44:02	B*44:03	>0.9(9)	No
	B*57:01	4e-15	Yes
B*44:03	B*57:01	3e-15	Yes

## Sheet: D. 10mer
A	B	p value	Significant			A*02:01	A*24:02	B*39:01	B*39:06	B*44:05	A*11:01	B*38:01	B*44:02	B*44:03	B*57:01
A*02:01	A*24:02	<1E-15	Yes		A*02:01		*	*	*	*	ns	*	*	*	*
	B*39:01	<1E-15	Yes		A*24:02	*		ns	*	*	*	*	ns	ns	ns
	B*39:06	<1E-15	Yes		B*39:01	*	ns		ns	*	*	*	ns	ns	*
	B*44:05	<1E-15	Yes		B*39:06	*	*	ns		*	*	ns	ns	ns	*
	A*11:01	>0.9(9)	No		B*44:05	*	*	*	*		*	ns	*	*	*
	B*38:01	<1E-15	Yes		A*11:01	ns	*	*	*	*		*	*	*	*
	B*44:02	<1E-15	Yes		B*38:01	*	*	*	ns	ns	*		*	*	*
	B*44:03	<1E-15	Yes		B*44:02	*	ns	ns	ns	*	*	*		ns	*
	B*57:01	1.32588e-07	Yes		B*44:03	*	ns	ns	ns	*	*	*	ns		*
					B*57:01	*	ns	*	*	*	*	*	*	*
A*24:02	B*39:01	0.757921	No
	B*39:06	0.0144269	Yes
	B*44:05	<1E-15	Yes
	A*11:01	3e-14	Yes
	B*38:01	3.5922e-11	Yes
	B*44:02	>0.9(9)	No
	B*44:03	>0.9(9)	No
	B*57:01	0.0569247	No
B*39:01	B*39:06	>0.9(9)	No
	B*44:05	4.52322e-06	Yes
	A*11:01	<1E-15	Yes
	B*38:01	0.00175971	Yes
	B*44:02	>0.9(9)	No
	B*44:03	>0.9(9)	No
	B*57:01	4.90371e-06	Yes
B*39:06	B*44:05	0.000400377	Yes
	A*11:01	<1E-15	Yes
	B*38:01	0.061482	No
	B*44:02	0.142041	No
	B*44:03	0.923202	No
	B*57:01	1.26866e-09	Yes
B*44:05	A*11:01	<1E-15	Yes
	B*38:01	>0.9(9)	No
	B*44:02	1.3e-14	Yes
	B*44:03	4.218e-12	Yes
	B*57:01	<1E-15	Yes
A*11:01	B*38:01	<1E-15	Yes
	B*44:02	<1E-15	Yes
	B*44:03	<1E-15	Yes
	B*57:01	7.99741e-05	Yes
B*38:01	B*44:02	1.62642e-09	Yes
	B*44:03	1.33598e-07	Yes
	B*57:01	<1E-15	Yes
B*44:02	B*44:03	>0.9(9)	No
	B*57:01	0.00140912	Yes
B*44:03	B*57:01	6.80571e-05	Yes
